# Supplementary material for: Genetic dissection of fruit maturity date in apricot (P. armeniaca L.) through a Single Primer Enrichment Technology (SPET) approach
Source: BMC Genomics. 2022 Oct 19;23:712. doi: 10.1186/s12864-022-08901-1 (PMC9580121; doi:10.1186/s12864-022-08901-1)
Supplement: Supplementary file 1 — Additional file 1. [file 12864_2022_8901_MOESM1_ESM.zip]

Archive with 2 entries (2 files):
- SUPPLEMENTAL DATA FILES_Jul_2022.docx
- Supplemental_File_1_final.xlsx
