# Supplementary material for: Genetic dissection of fruit maturity date in apricot (P. armeniaca L.) through a Single Primer Enrichment Technology (SPET) approach
Source: BMC Genomics. 2022 Oct 19;23:712. doi: 10.1186/s12864-022-08901-1 (PMC9580121; doi:10.1186/s12864-022-08901-1)
Supplement: Supplementary file 1 — Additional file 1. [file 12864_2022_8901_MOESM1_ESM.zip › Supplemental_File_1_final.xlsx]

## Sheet: Sheet1
SPET assay design: genomic position, type and annotation of target SNPs based on apricot reference genome assembly (LGa) and Prunus reference genetic map (LGb)
LGa	LGb	start	end	SNP Type		region
				REF	ALT
LG1	LG6	35146	35147	G	A	ID=PARG00009
LG1	LG6	36649	36650	T	A	ID=PARG00009
LG1	LG6	40605	40606	A	G	intergenic
LG1	LG6	45113	45114	T	A	intergenic
LG1	LG6	48567	48568	T	C	ID=PARG00010
LG1	LG6	55293	55294	A	G	intergenic
LG1	LG6	57654	57655	C	G	ID=PARG00012
LG1	LG6	58802	58803	G	A	ID=PARG00012
LG1	LG6	61168	61169	G	A	ID=PARG00012
LG1	LG6	81855	81856	T	A	ID=PARG00015
LG1	LG6	107636	107637	G	A	ID=PARG00019
LG1	LG6	139217	139218	T	A	ID=PARG00027
LG1	LG6	146328	146329	T	G	intergenic
LG1	LG6	150860	150861	T	A	ID=PARG00029
LG1	LG6	156199	156200	G	A	ID=PARG00029
LG1	LG6	157314	157315	A	G	ID=PARG00029
LG1	LG6	165504	165505	T	G	intergenic
LG1	LG6	168774	168775	A	T	intergenic
LG1	LG6	170008	170009	T	G	intergenic
LG1	LG6	172177	172178	C	G	ID=PARG00031
LG1	LG6	194523	194524	G	A	ID=PARG00036
LG1	LG6	196605	196606	G	A	ID=PARG00036
LG1	LG6	197692	197693	A	G	ID=PARG00036
LG1	LG6	204709	204710	C	T	ID=PARG00037
LG1	LG6	206804	206805	C	T	ID=PARG00037
LG1	LG6	215839	215840	A	G	ID=PARG00039
LG1	LG6	218082	218083	A	G	intergenic
LG1	LG6	219130	219131	G	A	intergenic
LG1	LG6	224431	224432	A	G	intergenic
LG1	LG6	230416	230417	T	C	ID=PARG00044
LG1	LG6	234657	234658	G	C	ID=PARG00045
LG1	LG6	238233	238234	C	T	intergenic
LG1	LG6	256743	256744	A	T	intergenic
LG1	LG6	257832	257833	T	C	intergenic
LG1	LG6	259946	259947	A	G	intergenic
LG1	LG6	264836	264837	G	A	intergenic
LG1	LG6	266861	266862	T	C	ID=PARG00049
LG1	LG6	269354	269355	C	G	ID=PARG00049
LG1	LG6	274050	274051	A	C	ID=PARG00049
LG1	LG6	285235	285236	G	C	ID=PARG00051
LG1	LG6	289024	289025	T	C	ID=PARG00051
LG1	LG6	294260	294261	T	A	intergenic
LG1	LG6	300567	300568	G	A	intergenic
LG1	LG6	313088	313089	T	C	intergenic
LG1	LG6	321316	321317	T	C	ID=PARG00057
LG1	LG6	327164	327165	A	G	ID=PARG00059
LG1	LG6	345952	345953	C	T	ID=PARG00063
LG1	LG6	347033	347034	C	T	ID=PARG00063
LG1	LG6	360469	360470	T	G	ID=PARG00065
LG1	LG6	363053	363054	G	A	ID=PARG00065
LG1	LG6	364207	364208	T	A	ID=PARG00065
LG1	LG6	365447	365448	G	T	ID=PARG00065
LG1	LG6	366802	366803	T	C	ID=PARG00065
LG1	LG6	368428	368429	A	G	ID=PARG00065
LG1	LG6	481556	481557	C	T	intergenic
LG1	LG6	487702	487703	A	G	ID=PARG00080
LG1	LG6	489450	489451	T	A	ID=PARG00080
LG1	LG6	492976	492977	A	G	ID=PARG00081
LG1	LG6	495139	495140	C	T	intergenic
LG1	LG6	498570	498571	A	G	ID=PARG00082
LG1	LG6	503315	503316	A	G	ID=PARG00082
LG1	LG6	504913	504914	C	G	ID=PARG00082
LG1	LG6	506718	506719	T	A	ID=PARG00082
LG1	LG6	517106	517107	G	A	ID=PARG00082
LG1	LG6	520618	520619	T	C	ID=PARG00082
LG1	LG6	522960	522961	T	C	ID=PARG00082
LG1	LG6	524667	524668	T	C	ID=PARG00082
LG1	LG6	526184	526185	G	C	ID=PARG00082
LG1	LG6	527860	527861	T	C	ID=PARG00082
LG1	LG6	547717	547718	T	C	ID=PARG00087
LG1	LG6	550067	550068	C	T	ID=PARG00087
LG1	LG6	551294	551295	T	C	ID=PARG00087
LG1	LG6	554262	554263	G	A	ID=PARG00087
LG1	LG6	555265	555266	A	G	ID=PARG00087
LG1	LG6	558491	558492	T	C	ID=PARG00087
LG1	LG6	559721	559722	A	C	ID=PARG00087
LG1	LG6	566097	566098	G	A	ID=PARG00087
LG1	LG6	567624	567625	G	A	ID=PARG00087
LG1	LG6	572631	572632	G	T	intergenic
LG1	LG6	576237	576238	G	A	ID=PARG00088
LG1	LG6	578652	578653	G	A	ID=PARG00088
LG1	LG6	581006	581007	C	T	ID=PARG00089
LG1	LG6	584948	584949	A	C	intergenic
LG1	LG6	601217	601218	C	T	intergenic
LG1	LG6	602805	602806	T	C	intergenic
LG1	LG6	603875	603876	T	C	intergenic
LG1	LG6	609213	609214	T	C	ID=PARG00094
LG1	LG6	610809	610810	A	T	ID=PARG00094
LG1	LG6	615445	615446	A	G	ID=PARG00095
LG1	LG6	618991	618992	G	A	ID=PARG00096
LG1	LG6	622327	622328	T	C	intergenic
LG1	LG6	624838	624839	C	T	intergenic
LG1	LG6	627893	627894	C	T	ID=PARG00098
LG1	LG6	629522	629523	C	A	ID=PARG00098
LG1	LG6	630815	630816	G	A	ID=PARG00098
LG1	LG6	632011	632012	G	A	ID=PARG00099
LG1	LG6	633378	633379	A	T	ID=PARG00099
LG1	LG6	635765	635766	C	T	intergenic
LG1	LG6	639358	639359	T	G	ID=PARG00100
LG1	LG6	640662	640663	A	G	ID=PARG00100
LG1	LG6	645144	645145	C	T	ID=PARG00101
LG1	LG6	658645	658646	G	A	ID=PARG00103
LG1	LG6	662853	662854	G	A	intergenic
LG1	LG6	669153	669154	T	A	ID=PARG00106
LG1	LG6	670228	670229	A	G	ID=PARG00106
LG1	LG6	672890	672891	G	A	intergenic
LG1	LG6	678271	678272	A	G	ID=PARG00108
LG1	LG6	689093	689094	G	C	ID=PARG00112
LG1	LG6	729800	729801	G	A	ID=PARG00118
LG1	LG6	736182	736183	G	A	ID=PARG00119
LG1	LG6	739989	739990	A	C	ID=PARG00120
LG1	LG6	741880	741881	C	A	ID=PARG00120
LG1	LG6	760450	760451	G	A	ID=PARG00122
LG1	LG6	761630	761631	C	A	ID=PARG00122
LG1	LG6	764626	764627	A	G	ID=PARG00122
LG1	LG6	770174	770175	A	C	intergenic
LG1	LG6	773970	773971	C	A	ID=PARG00125
LG1	LG6	782979	782980	A	G	ID=PARG00125
LG1	LG6	787073	787074	A	G	ID=PARG00125
LG1	LG6	792463	792464	T	A	intergenic
LG1	LG6	796004	796005	G	A	ID=PARG00126
LG1	LG6	797202	797203	A	C	ID=PARG00126
LG1	LG6	809220	809221	A	T	ID=PARG00128
LG1	LG6	815333	815334	T	C	intergenic
LG1	LG6	817522	817523	A	G	ID=PARG00129
LG1	LG6	822512	822513	C	G	ID=PARG00129
LG1	LG6	823550	823551	C	A	intergenic
LG1	LG6	825773	825774	A	G	ID=PARG00130
LG1	LG6	829315	829316	G	A	ID=PARG00130
LG1	LG6	831495	831496	T	C	ID=PARG00130
LG1	LG6	850661	850662	C	A	ID=PARG00131
LG1	LG6	890298	890299	A	G	intergenic
LG1	LG6	891353	891354	C	T	intergenic
LG1	LG6	892393	892394	G	T	intergenic
LG1	LG6	895041	895042	C	G	ID=PARG00134
LG1	LG6	896194	896195	A	G	ID=PARG00134
LG1	LG6	951242	951243	A	T	ID=PARG00144
LG1	LG6	1034417	1034418	T	C	intergenic
LG1	LG6	1037570	1037571	C	T	intergenic
LG1	LG6	1042343	1042344	C	T	ID=PARG00161
LG1	LG6	1046964	1046965	G	A	ID=PARG00162
LG1	LG6	1049537	1049538	A	G	ID=PARG00162
LG1	LG6	1052143	1052144	A	C	ID=PARG00162
LG1	LG6	1063710	1063711	G	A	ID=PARG00165
LG1	LG6	1066563	1066564	C	T	ID=PARG00166
LG1	LG6	1067657	1067658	T	G	ID=PARG00166
LG1	LG6	1068829	1068830	G	A	ID=PARG00167
LG1	LG6	1070951	1070952	C	G	ID=PARG00168
LG1	LG6	1075347	1075348	A	C	intergenic
LG1	LG6	1085505	1085506	G	A	ID=PARG00169
LG1	LG6	1087516	1087517	G	T	ID=PARG00170
LG1	LG6	1091946	1091947	A	G	intergenic
LG1	LG6	1094334	1094335	G	A	ID=PARG00171
LG1	LG6	1098092	1098093	G	T	intergenic
LG1	LG6	1100276	1100277	C	G	intergenic
LG1	LG6	1123740	1123741	C	A	ID=PARG00174
LG1	LG6	1127553	1127554	T	A	ID=PARG00175
LG1	LG6	1128638	1128639	T	A	ID=PARG00175
LG1	LG6	1129857	1129858	A	G	ID=PARG00175
LG1	LG6	1135742	1135743	C	A	intergenic
LG1	LG6	1137198	1137199	A	C	intergenic
LG1	LG6	1138343	1138344	A	G	ID=PARG00176
LG1	LG6	1154178	1154179	T	C	intergenic
LG1	LG6	1183191	1183192	T	A	intergenic
LG1	LG6	1184301	1184302	C	T	intergenic
LG1	LG6	1194314	1194315	C	T	intergenic
LG1	LG6	1195406	1195407	C	G	ID=PARG00183
LG1	LG6	1196861	1196862	C	A	ID=PARG00183
LG1	LG6	1199269	1199270	G	A	ID=PARG00184
LG1	LG6	1201481	1201482	C	T	ID=PARG00184
LG1	LG6	1207715	1207716	T	C	intergenic
LG1	LG6	1224808	1224809	G	C	intergenic
LG1	LG6	1225873	1225874	A	T	intergenic
LG1	LG6	1228510	1228511	G	A	ID=PARG00190
LG1	LG6	1229565	1229566	G	A	ID=PARG00190
LG1	LG6	1230622	1230623	T	G	ID=PARG00190
LG1	LG6	1232902	1232903	C	T	intergenic
LG1	LG6	1237726	1237727	T	G	ID=PARG00191
LG1	LG6	1238951	1238952	A	G	ID=PARG00191
LG1	LG6	1240959	1240960	A	T	intergenic
LG1	LG6	1242144	1242145	A	G	ID=PARG00192
LG1	LG6	1250080	1250081	C	T	ID=PARG00194
LG1	LG6	1251151	1251152	A	T	ID=PARG00194
LG1	LG6	1258343	1258344	C	T	ID=PARG00195
LG1	LG6	1259462	1259463	A	G	ID=PARG00195
LG1	LG6	1272405	1272406	A	G	ID=PARG00196
LG1	LG6	1277973	1277974	T	A	ID=PARG00196
LG1	LG6	1291151	1291152	A	C	ID=PARG00197
LG1	LG6	1293007	1293008	G	A	ID=PARG00197
LG1	LG6	1294072	1294073	C	T	ID=PARG00197
LG1	LG6	1295788	1295789	G	A	ID=PARG00197
LG1	LG6	1296898	1296899	C	T	ID=PARG00197
LG1	LG6	1298264	1298265	A	G	ID=PARG00197
LG1	LG6	1300126	1300127	T	C	ID=PARG00197
LG1	LG6	1302523	1302524	G	A	ID=PARG00197
LG1	LG6	1303684	1303685	C	T	ID=PARG00197
LG1	LG6	1305066	1305067	T	C	intergenic
LG1	LG6	1306092	1306093	G	T	ID=PARG00199
LG1	LG6	1307342	1307343	A	G	ID=PARG00199
LG1	LG6	1308415	1308416	T	C	ID=PARG00199
LG1	LG6	1309679	1309680	C	G	ID=PARG00199
LG1	LG6	1310781	1310782	G	C	ID=PARG00199
LG1	LG6	1313074	1313075	T	C	ID=PARG00199
LG1	LG6	1314235	1314236	T	G	ID=PARG00199
LG1	LG6	1315389	1315390	G	A	intergenic
LG1	LG6	1316707	1316708	C	T	intergenic
LG1	LG6	1317917	1317918	T	C	intergenic
LG1	LG6	1339538	1339539	C	T	ID=PARG00201
LG1	LG6	1340579	1340580	G	A	ID=PARG00201
LG1	LG6	1342188	1342189	T	A	ID=PARG00201
LG1	LG6	1355520	1355521	G	A	ID=PARG00204
LG1	LG6	1356927	1356928	T	G	ID=PARG00204
LG1	LG6	1362266	1362267	T	G	ID=PARG00205
LG1	LG6	1364413	1364414	T	C	ID=PARG00206
LG1	LG6	1368213	1368214	T	A	ID=PARG00206
LG1	LG6	1372714	1372715	T	C	ID=PARG00207
LG1	LG6	1374313	1374314	G	A	ID=PARG00207
LG1	LG6	1375349	1375350	A	G	ID=PARG00207
LG1	LG6	1376430	1376431	C	T	intergenic
LG1	LG6	1377509	1377510	G	A	ID=PARG00208
LG1	LG6	1379554	1379555	A	G	intergenic
LG1	LG6	1381161	1381162	C	T	ID=PARG00209
LG1	LG6	1382339	1382340	C	G	ID=PARG00209
LG1	LG6	1413712	1413713	A	G	ID=PARG00214
LG1	LG6	1417271	1417272	C	T	intergenic
LG1	LG6	1422799	1422800	A	G	ID=PARG00218
LG1	LG6	1438193	1438194	G	T	ID=PARG00220
LG1	LG6	1439666	1439667	G	C	ID=PARG00220
LG1	LG6	1441063	1441064	T	C	ID=PARG00220
LG1	LG6	1445700	1445701	T	C	ID=PARG00221
LG1	LG6	1447320	1447321	G	A	ID=PARG00221
LG1	LG6	1453794	1453795	C	T	ID=PARG00223
LG1	LG6	1458057	1458058	A	G	ID=PARG00224
LG1	LG6	1470146	1470147	A	G	ID=PARG00227
LG1	LG6	1522156	1522157	G	A	intergenic
LG1	LG6	1523260	1523261	T	C	ID=PARG00233
LG1	LG6	1529257	1529258	T	A	ID=PARG00233
LG1	LG6	1530469	1530470	C	T	ID=PARG00233
LG1	LG6	1531802	1531803	T	C	intergenic
LG1	LG6	1533020	1533021	C	G	ID=PARG00234
LG1	LG6	1534242	1534243	G	T	ID=PARG00234
LG1	LG6	1539616	1539617	C	T	ID=PARG00235
LG1	LG6	1546732	1546733	A	C	ID=PARG00237
LG1	LG6	1549964	1549965	G	A	ID=PARG00238
LG1	LG6	1552417	1552418	C	A	intergenic
LG1	LG6	1553766	1553767	T	G	ID=PARG00239
LG1	LG6	1572885	1572886	C	T	ID=PARG00242
LG1	LG6	1580091	1580092	G	C	ID=PARG00243
LG1	LG6	1584455	1584456	A	T	ID=PARG00244
LG1	LG6	1597800	1597801	A	C	intergenic
LG1	LG6	1603894	1603895	G	A	ID=PARG00249
LG1	LG6	1606022	1606023	A	G	ID=PARG00249
LG1	LG6	1621620	1621621	G	C	intergenic
LG1	LG6	1627081	1627082	C	T	ID=PARG00250
LG1	LG6	1630235	1630236	G	A	ID=PARG00250
LG1	LG6	1632426	1632427	C	T	ID=PARG00251
LG1	LG6	1638472	1638473	T	C	ID=PARG00252
LG1	LG6	1641751	1641752	T	C	ID=PARG00254
LG1	LG6	1654632	1654633	A	G	intergenic
LG1	LG6	1657121	1657122	A	T	ID=PARG00257
LG1	LG6	1658196	1658197	G	T	ID=PARG00257
LG1	LG6	1719148	1719149	T	C	ID=PARG00265
LG1	LG6	1724782	1724783	G	A	ID=PARG00266
LG1	LG6	1726368	1726369	C	A	ID=PARG00266
LG1	LG6	1731036	1731037	G	A	ID=PARG00266
LG1	LG6	1738341	1738342	G	C	intergenic
LG1	LG6	1746505	1746506	A	G	intergenic
LG1	LG6	1748621	1748622	G	A	intergenic
LG1	LG6	1752753	1752754	A	G	ID=PARG00268
LG1	LG6	1857476	1857477	T	C	ID=PARG00280
LG1	LG6	1859555	1859556	T	C	ID=PARG00280
LG1	LG6	1867198	1867199	G	C	ID=PARG00281
LG1	LG6	1871646	1871647	T	G	intergenic
LG1	LG6	1872700	1872701	C	A	ID=PARG00282
LG1	LG6	1873803	1873804	G	A	ID=PARG00282
LG1	LG6	1874871	1874872	T	A	ID=PARG00282
LG1	LG6	1875921	1875922	C	T	ID=PARG00282
LG1	LG6	1877096	1877097	C	T	ID=PARG00282
LG1	LG6	1878228	1878229	A	T	ID=PARG00282
LG1	LG6	1880602	1880603	A	G	ID=PARG00283
LG1	LG6	1882951	1882952	T	C	ID=PARG00283
LG1	LG6	1885347	1885348	T	C	ID=PARG00283
LG1	LG6	1886711	1886712	G	A	ID=PARG00283
LG1	LG6	1897456	1897457	T	G	ID=PARG00284
LG1	LG6	1911058	1911059	C	T	ID=PARG00287
LG1	LG6	1912651	1912652	G	A	ID=PARG00287
LG1	LG6	1914309	1914310	G	C	ID=PARG00287
LG1	LG6	1920150	1920151	A	T	ID=PARG00289
LG1	LG6	1928825	1928826	C	A	ID=PARG00289
LG1	LG6	1929896	1929897	A	G	ID=PARG00289
LG1	LG6	1932022	1932023	A	G	ID=PARG00289
LG1	LG6	1933821	1933822	T	A	ID=PARG00289
LG1	LG6	1934883	1934884	A	G	ID=PARG00289
LG1	LG6	1936003	1936004	C	A	ID=PARG00289
LG1	LG6	1937342	1937343	A	T	ID=PARG00289
LG1	LG6	1941859	1941860	A	G	ID=PARG00290
LG1	LG6	1943072	1943073	G	A	ID=PARG00290
LG1	LG6	1945096	1945097	C	T	ID=PARG00290
LG1	LG6	2037914	2037915	A	G	ID=PARG00298
LG1	LG6	2038950	2038951	C	T	ID=PARG00298
LG1	LG6	2044747	2044748	T	C	ID=PARG00300
LG1	LG6	2051107	2051108	A	G	ID=PARG00301
LG1	LG6	2058998	2058999	A	G	ID=PARG00302
LG1	LG6	2061119	2061120	C	G	ID=PARG00302
LG1	LG6	2066434	2066435	T	C	ID=PARG00303
LG1	LG6	2067910	2067911	A	G	ID=PARG00303
LG1	LG6	2071395	2071396	C	T	intergenic
LG1	LG6	2073702	2073703	C	A	ID=PARG00305
LG1	LG6	2076684	2076685	G	C	ID=PARG00305
LG1	LG6	2078325	2078326	T	C	ID=PARG00305
LG1	LG6	2082677	2082678	A	C	intergenic
LG1	LG6	2129424	2129425	G	A	ID=PARG00311
LG1	LG6	2143546	2143547	A	G	ID=PARG00311
LG1	LG6	2145861	2145862	G	C	ID=PARG00311
LG1	LG6	2147138	2147139	A	G	ID=PARG00311
LG1	LG6	2149348	2149349	G	A	ID=PARG00311
LG1	LG6	2170998	2170999	C	T	ID=PARG00316
LG1	LG6	2174439	2174440	A	T	ID=PARG00317
LG1	LG6	2185177	2185178	C	T	intergenic
LG1	LG6	2192438	2192439	A	C	intergenic
LG1	LG6	2194727	2194728	G	C	intergenic
LG1	LG6	2196124	2196125	C	T	ID=PARG00319
LG1	LG6	2203496	2203497	A	T	intergenic
LG1	LG6	2217486	2217487	C	A	intergenic
LG1	LG6	2218972	2218973	A	T	ID=PARG00322
LG1	LG6	2225353	2225354	A	C	ID=PARG00322
LG1	LG6	2226972	2226973	A	G	ID=PARG00322
LG1	LG6	2228374	2228375	C	T	ID=PARG00322
LG1	LG6	2229652	2229653	C	A	ID=PARG00322
LG1	LG6	2230910	2230911	G	A	ID=PARG00322
LG1	LG6	2233769	2233770	T	G	ID=PARG00322
LG1	LG6	2235899	2235900	T	A	ID=PARG00323
LG1	LG6	2236935	2236936	G	A	ID=PARG00323
LG1	LG6	2249209	2249210	G	A	ID=PARG00326
LG1	LG6	2258383	2258384	G	A	ID=PARG00327
LG1	LG6	2279035	2279036	T	C	ID=PARG00328
LG1	LG6	2285114	2285115	G	A	ID=PARG00330
LG1	LG6	2290016	2290017	A	G	ID=PARG00330
LG1	LG6	2291052	2291053	G	T	ID=PARG00330
LG1	LG6	2292178	2292179	G	A	intergenic
LG1	LG6	2293212	2293213	T	C	ID=PARG00331
LG1	LG6	2296851	2296852	T	C	intergenic
LG1	LG6	2304165	2304166	C	T	intergenic
LG1	LG6	2305169	2305170	C	T	intergenic
LG1	LG6	2308466	2308467	C	A	ID=PARG00333
LG1	LG6	2309906	2309907	A	C	ID=PARG00333
LG1	LG6	2311016	2311017	A	T	ID=PARG00333
LG1	LG6	2314076	2314077	T	A	ID=PARG00334
LG1	LG6	2315289	2315290	C	G	ID=PARG00334
LG1	LG6	2317472	2317473	C	G	intergenic
LG1	LG6	2321808	2321809	A	G	ID=PARG00335
LG1	LG6	2332349	2332350	A	G	ID=PARG00337
LG1	LG6	2333356	2333357	T	G	ID=PARG00337
LG1	LG6	2334525	2334526	T	C	ID=PARG00337
LG1	LG6	2339204	2339205	T	C	ID=PARG00337
LG1	LG6	2340299	2340300	C	G	ID=PARG00337
LG1	LG6	2349169	2349170	G	C	ID=PARG00338
LG1	LG6	2357449	2357450	A	G	intergenic
LG1	LG6	2368497	2368498	C	T	ID=PARG00342
LG1	LG6	2371633	2371634	A	G	intergenic
LG1	LG6	2382102	2382103	G	A	ID=PARG00344
LG1	LG6	2392145	2392146	A	G	intergenic
LG1	LG6	2394384	2394385	T	C	ID=PARG00346
LG1	LG6	2395409	2395410	A	G	ID=PARG00346
LG1	LG6	2398931	2398932	A	C	ID=PARG00347
LG1	LG6	2399973	2399974	G	A	ID=PARG00347
LG1	LG6	2402039	2402040	C	G	ID=PARG00347
LG1	LG6	2403115	2403116	A	G	ID=PARG00347
LG1	LG6	2420462	2420463	C	A	ID=PARG00348
LG1	LG6	2423293	2423294	A	G	intergenic
LG1	LG6	2424586	2424587	C	T	ID=PARG00349
LG1	LG6	2427379	2427380	C	T	ID=PARG00349
LG1	LG6	2436294	2436295	T	C	ID=PARG00351
LG1	LG6	2438606	2438607	A	G	ID=PARG00351
LG1	LG6	2446193	2446194	C	G	intergenic
LG1	LG6	2449592	2449593	G	C	intergenic
LG1	LG6	2457063	2457064	C	T	ID=PARG00355
LG1	LG6	2458311	2458312	A	G	ID=PARG00355
LG1	LG6	2459583	2459584	A	C	ID=PARG00355
LG1	LG6	2462802	2462803	A	G	intergenic
LG1	LG6	2466327	2466328	A	G	ID=PARG00358
LG1	LG6	2469840	2469841	T	C	intergenic
LG1	LG6	2481087	2481088	T	C	ID=PARG00359
LG1	LG6	2483893	2483894	T	A	ID=PARG00359
LG1	LG6	2490764	2490765	C	T	ID=PARG00360
LG1	LG6	2495003	2495004	G	A	ID=PARG00360
LG1	LG6	2506211	2506212	G	A	ID=PARG00362
LG1	LG6	2515633	2515634	A	G	ID=PARG00363
LG1	LG6	2518215	2518216	A	G	ID=PARG00364
LG1	LG6	2521542	2521543	A	G	ID=PARG00364
LG1	LG6	2530394	2530395	G	T	intergenic
LG1	LG6	2551722	2551723	A	G	ID=PARG00369
LG1	LG6	2559330	2559331	T	A	intergenic
LG1	LG6	2561162	2561163	A	G	intergenic
LG1	LG6	2566779	2566780	G	A	ID=PARG00374
LG1	LG6	2577258	2577259	G	A	ID=PARG00377
LG1	LG6	2582803	2582804	T	G	ID=PARG00378
LG1	LG6	2583925	2583926	C	T	ID=PARG00378
LG1	LG6	2586002	2586003	G	C	ID=PARG00378
LG1	LG6	2587077	2587078	C	T	ID=PARG00378
LG1	LG6	2644669	2644670	T	G	ID=PARG00388
LG1	LG6	2647164	2647165	C	G	intergenic
LG1	LG6	2648169	2648170	C	T	ID=PARG00389
LG1	LG6	2650269	2650270	T	G	ID=PARG00390
LG1	LG6	2651868	2651869	C	T	ID=PARG00390
LG1	LG6	2653098	2653099	C	T	ID=PARG00390
LG1	LG6	2659423	2659424	C	A	ID=PARG00391
LG1	LG6	2660454	2660455	G	A	ID=PARG00391
LG1	LG6	2665001	2665002	G	T	intergenic
LG1	LG6	2675491	2675492	G	A	ID=PARG00392
LG1	LG6	2676638	2676639	C	T	intergenic
LG1	LG6	2685532	2685533	G	C	ID=PARG00393
LG1	LG6	2686537	2686538	C	A	ID=PARG00393
LG1	LG6	2687551	2687552	T	C	ID=PARG00393
LG1	LG6	2690633	2690634	A	G	intergenic
LG1	LG6	2691657	2691658	C	T	intergenic
LG1	LG6	2706229	2706230	C	T	ID=PARG00396
LG1	LG6	2714160	2714161	C	T	ID=PARG00396
LG1	LG6	2716362	2716363	T	C	ID=PARG00396
LG1	LG6	2717456	2717457	T	C	ID=PARG00396
LG1	LG6	2727699	2727700	A	G	intergenic
LG1	LG6	2728750	2728751	T	A	intergenic
LG1	LG6	2729766	2729767	T	C	ID=PARG00400
LG1	LG6	2731842	2731843	A	T	ID=PARG00400
LG1	LG6	2734122	2734123	G	C	ID=PARG00401
LG1	LG6	2738307	2738308	C	G	intergenic
LG1	LG6	2740782	2740783	T	G	ID=PARG00402
LG1	LG6	2745261	2745262	A	G	ID=PARG00403
LG1	LG6	2764309	2764310	G	A	ID=PARG00404
LG1	LG6	2765745	2765746	A	G	ID=PARG00404
LG1	LG6	2769310	2769311	C	G	ID=PARG00405
LG1	LG6	2773979	2773980	C	T	ID=PARG00406
LG1	LG6	2777038	2777039	T	A	ID=PARG00407
LG1	LG6	2792020	2792021	T	G	intergenic
LG1	LG6	2794306	2794307	G	C	ID=PARG00409
LG1	LG6	2808437	2808438	G	A	intergenic
LG1	LG6	2811900	2811901	C	G	ID=PARG00412
LG1	LG6	2814365	2814366	T	G	ID=PARG00413
LG1	LG6	2819403	2819404	T	G	ID=PARG00414
LG1	LG6	2821579	2821580	A	T	ID=PARG00415
LG1	LG6	2822671	2822672	A	G	ID=PARG00415
LG1	LG6	2825139	2825140	G	A	ID=PARG00415
LG1	LG6	2827527	2827528	A	G	ID=PARG00416
LG1	LG6	2830579	2830580	A	G	ID=PARG00416
LG1	LG6	2831787	2831788	C	T	ID=PARG00416
LG1	LG6	2832941	2832942	T	C	ID=PARG00416
LG1	LG6	2848046	2848047	C	T	ID=PARG00419
LG1	LG6	2850846	2850847	T	C	intergenic
LG1	LG6	2862508	2862509	G	A	ID=PARG00420
LG1	LG6	2863512	2863513	T	G	ID=PARG00420
LG1	LG6	2864594	2864595	C	G	ID=PARG00421
LG1	LG6	2866134	2866135	A	C	ID=PARG00421
LG1	LG6	2870534	2870535	C	T	ID=PARG00423
LG1	LG6	2873316	2873317	G	A	intergenic
LG1	LG6	2892300	2892301	G	A	intergenic
LG1	LG6	2895912	2895913	G	A	ID=PARG00427
LG1	LG6	2906584	2906585	A	C	intergenic
LG1	LG6	2913507	2913508	T	G	ID=PARG00430
LG1	LG6	2916303	2916304	G	A	intergenic
LG1	LG6	2920917	2920918	G	A	ID=PARG00433
LG1	LG6	2922039	2922040	G	T	ID=PARG00433
LG1	LG6	2923057	2923058	T	C	intergenic
LG1	LG6	2926285	2926286	T	A	ID=PARG00434
LG1	LG6	2933459	2933460	C	G	ID=PARG00436
LG1	LG6	2945693	2945694	A	G	ID=PARG00439
LG1	LG6	2953438	2953439	T	C	intergenic
LG1	LG6	2954521	2954522	A	G	intergenic
LG1	LG6	2980992	2980993	G	C	intergenic
LG1	LG6	2982106	2982107	A	T	intergenic
LG1	LG6	2987103	2987104	T	C	ID=PARG00443
LG1	LG6	2988606	2988607	G	C	ID=PARG00443
LG1	LG6	2992498	2992499	T	C	ID=PARG00443
LG1	LG6	2993903	2993904	T	A	ID=PARG00443
LG1	LG6	2995347	2995348	A	G	ID=PARG00443
LG1	LG6	2996567	2996568	T	G	intergenic
LG1	LG6	2998704	2998705	G	C	intergenic
LG1	LG6	3063770	3063771	T	C	ID=PARG00450
LG1	LG6	3067988	3067989	G	C	ID=PARG00451
LG1	LG6	3070421	3070422	A	G	ID=PARG00451
LG1	LG6	3079376	3079377	T	A	ID=PARG00452
LG1	LG6	3086772	3086773	T	A	ID=PARG00453
LG1	LG6	3087996	3087997	G	T	ID=PARG00453
LG1	LG6	3095963	3095964	T	G	intergenic
LG1	LG6	3098366	3098367	A	G	intergenic
LG1	LG6	3099462	3099463	T	C	ID=PARG00456
LG1	LG6	3100507	3100508	C	A	ID=PARG00456
LG1	LG6	3103784	3103785	C	T	ID=PARG00457
LG1	LG6	3104860	3104861	C	G	ID=PARG00457
LG1	LG6	3105903	3105904	G	C	ID=PARG00458
LG1	LG6	3111404	3111405	T	C	ID=PARG00458
LG1	LG6	3119340	3119341	G	T	ID=PARG00460
LG1	LG6	3120362	3120363	T	G	ID=PARG00460
LG1	LG6	3121668	3121669	C	T	ID=PARG00460
LG1	LG6	3122760	3122761	T	G	intergenic
LG1	LG6	3124113	3124114	G	A	ID=PARG00461
LG1	LG6	3129932	3129933	G	A	ID=PARG00462
LG1	LG6	3155490	3155491	T	G	ID=PARG00464
LG1	LG6	3157775	3157776	A	C	ID=PARG00464
LG1	LG6	3174784	3174785	A	G	ID=PARG00467
LG1	LG6	3179394	3179395	C	T	ID=PARG00469
LG1	LG6	3180444	3180445	A	C	ID=PARG00469
LG1	LG6	3186463	3186464	T	C	ID=PARG00471
LG1	LG6	3188632	3188633	T	C	ID=PARG00472
LG1	LG6	3192162	3192163	T	A	ID=PARG00472
LG1	LG6	3193211	3193212	C	T	ID=PARG00472
LG1	LG6	3197587	3197588	G	A	ID=PARG00473
LG1	LG6	3202908	3202909	G	T	ID=PARG00475
LG1	LG6	3225344	3225345	A	G	ID=PARG00478
LG1	LG6	3226521	3226522	G	A	ID=PARG00478
LG1	LG6	3227639	3227640	A	C	ID=PARG00478
LG1	LG6	3229697	3229698	A	C	ID=PARG00478
LG1	LG6	3231892	3231893	A	G	ID=PARG00478
LG1	LG6	3237564	3237565	A	T	intergenic
LG1	LG6	3245291	3245292	G	A	intergenic
LG1	LG6	3246348	3246349	G	A	ID=PARG00481
LG1	LG6	3250605	3250606	A	T	ID=PARG00482
LG1	LG6	3261091	3261092	T	C	ID=PARG00483
LG1	LG6	3265284	3265285	C	T	intergenic
LG1	LG6	3270215	3270216	A	T	ID=PARG00486
LG1	LG6	3272374	3272375	G	A	ID=PARG00486
LG1	LG6	3273391	3273392	T	C	ID=PARG00486
LG1	LG6	3276186	3276187	T	G	ID=PARG00486
LG1	LG6	3278208	3278209	G	A	ID=PARG00487
LG1	LG6	3282450	3282451	G	T	ID=PARG00488
LG1	LG6	3287168	3287169	T	G	ID=PARG00489
LG1	LG6	3288439	3288440	G	A	intergenic
LG1	LG6	3289482	3289483	T	C	ID=PARG00490
LG1	LG6	3290499	3290500	T	C	ID=PARG00490
LG1	LG6	3291515	3291516	A	C	ID=PARG00490
LG1	LG6	3299011	3299012	C	T	ID=PARG00491
LG1	LG6	3306049	3306050	G	A	ID=PARG00492
LG1	LG6	3307404	3307405	T	C	ID=PARG00492
LG1	LG6	3312315	3312316	C	T	ID=PARG00492
LG1	LG6	3323748	3323749	T	C	ID=PARG00492
LG1	LG6	3324868	3324869	G	A	ID=PARG00492
LG1	LG6	3326111	3326112	C	A	ID=PARG00492
LG1	LG6	3329570	3329571	T	G	ID=PARG00492
LG1	LG6	3343743	3343744	C	T	ID=PARG00492
LG1	LG6	3353105	3353106	A	G	ID=PARG00492
LG1	LG6	3354384	3354385	C	A	ID=PARG00492
LG1	LG6	3356192	3356193	C	G	ID=PARG00492
LG1	LG6	3359853	3359854	C	T	ID=PARG00492
LG1	LG6	3363065	3363066	A	T	ID=PARG00492
LG1	LG6	3364243	3364244	A	G	ID=PARG00492
LG1	LG6	3380497	3380498	A	G	ID=PARG00506
LG1	LG6	3383878	3383879	T	C	ID=PARG00506
LG1	LG6	3385171	3385172	G	C	ID=PARG00506
LG1	LG6	3393529	3393530	T	C	intergenic
LG1	LG6	3399054	3399055	C	G	ID=PARG00508
LG1	LG6	3416103	3416104	G	A	intergenic
LG1	LG6	3417257	3417258	C	A	intergenic
LG1	LG6	3418632	3418633	C	A	ID=PARG00509
LG1	LG6	3424613	3424614	C	G	ID=PARG00510
LG1	LG6	3440648	3440649	C	T	ID=PARG00511
LG1	LG6	3441665	3441666	T	C	ID=PARG00511
LG1	LG6	3443359	3443360	A	G	ID=PARG00511
LG1	LG6	3447162	3447163	T	C	ID=PARG00512
LG1	LG6	3449716	3449717	A	T	intergenic
LG1	LG6	3453465	3453466	C	A	ID=PARG00513
LG1	LG6	3455145	3455146	A	G	ID=PARG00513
LG1	LG6	3461659	3461660	G	T	intergenic
LG1	LG6	3463955	3463956	G	T	ID=PARG00515
LG1	LG6	3471215	3471216	C	T	ID=PARG00516
LG1	LG6	3473018	3473019	T	C	ID=PARG00516
LG1	LG6	3474818	3474819	A	T	ID=PARG00516
LG1	LG6	3475821	3475822	A	C	ID=PARG00516
LG1	LG6	3482649	3482650	G	A	ID=PARG00517
LG1	LG6	3486075	3486076	C	G	ID=PARG00518
LG1	LG6	3520151	3520152	G	C	ID=PARG00522
LG1	LG6	3525645	3525646	A	C	intergenic
LG1	LG6	3530013	3530014	A	G	ID=PARG00525
LG1	LG6	3546585	3546586	T	A	ID=PARG00527
LG1	LG6	3547708	3547709	A	G	intergenic
LG1	LG6	3551730	3551731	A	C	ID=PARG00528
LG1	LG6	3553288	3553289	A	G	ID=PARG00528
LG1	LG6	3554351	3554352	A	T	ID=PARG00528
LG1	LG6	3555399	3555400	T	G	ID=PARG00528
LG1	LG6	3556432	3556433	C	G	ID=PARG00528
LG1	LG6	3558686	3558687	C	T	ID=PARG00529
LG1	LG6	3560526	3560527	T	C	ID=PARG00529
LG1	LG6	3561574	3561575	T	C	ID=PARG00529
LG1	LG6	3684005	3684006	C	G	ID=PARG00544
LG1	LG6	3685171	3685172	G	A	ID=PARG00544
LG1	LG6	3686202	3686203	A	C	ID=PARG00544
LG1	LG6	3688282	3688283	C	T	ID=PARG00546
LG1	LG6	3689602	3689603	A	T	ID=PARG00546
LG1	LG6	3711510	3711511	A	T	ID=PARG00549
LG1	LG6	3718757	3718758	T	A	ID=PARG00551
LG1	LG6	3721866	3721867	C	T	ID=PARG00552
LG1	LG6	3722870	3722871	A	G	ID=PARG00552
LG1	LG6	3724232	3724233	C	G	intergenic
LG1	LG6	3725698	3725699	G	A	intergenic
LG1	LG6	3727349	3727350	C	T	intergenic
LG1	LG6	3730075	3730076	G	A	intergenic
LG1	LG6	3735087	3735088	C	T	ID=PARG00553
LG1	LG6	3736529	3736530	G	T	intergenic
LG1	LG6	3738476	3738477	C	T	ID=PARG00554
LG1	LG6	3740744	3740745	C	A	ID=PARG00554
LG1	LG6	3764070	3764071	T	C	ID=PARG00557
LG1	LG6	3774220	3774221	T	A	ID=PARG00560
LG1	LG6	3781764	3781765	G	T	ID=PARG00561
LG1	LG6	3822606	3822607	G	A	intergenic
LG1	LG6	3823857	3823858	T	A	ID=PARG00565
LG1	LG6	3824901	3824902	A	G	ID=PARG00565
LG1	LG6	3829265	3829266	C	G	ID=PARG00566
LG1	LG6	3834741	3834742	G	C	ID=PARG00567
LG1	LG6	3837910	3837911	A	T	ID=PARG00568
LG1	LG6	3849403	3849404	A	G	ID=PARG00570
LG1	LG6	3852634	3852635	A	T	ID=PARG00570
LG1	LG6	3855933	3855934	G	A	ID=PARG00570
LG1	LG6	3856945	3856946	T	G	ID=PARG00570
LG1	LG6	3859295	3859296	T	G	intergenic
LG1	LG6	3864942	3864943	C	T	intergenic
LG1	LG6	3868240	3868241	T	A	ID=PARG00573
LG1	LG6	3875338	3875339	T	C	ID=PARG00574
LG1	LG6	3876419	3876420	A	C	ID=PARG00574
LG1	LG6	3877456	3877457	C	T	intergenic
LG1	LG6	3900050	3900051	G	A	ID=PARG00578
LG1	LG6	3902771	3902772	A	G	ID=PARG00579
LG1	LG6	3908992	3908993	A	G	ID=PARG00580
LG1	LG6	3910397	3910398	A	C	ID=PARG00580
LG1	LG6	3911454	3911455	T	G	intergenic
LG1	LG6	3912517	3912518	G	A	intergenic
LG1	LG6	3915400	3915401	C	A	ID=PARG00581
LG1	LG6	3916515	3916516	G	A	ID=PARG00581
LG1	LG6	3919716	3919717	A	G	ID=PARG00582
LG1	LG6	3920787	3920788	C	T	ID=PARG00582
LG1	LG6	3926283	3926284	T	G	intergenic
LG1	LG6	3953609	3953610	C	A	intergenic
LG1	LG6	3955721	3955722	A	C	intergenic
LG1	LG6	3961335	3961336	A	G	intergenic
LG1	LG6	3971691	3971692	T	G	intergenic
LG1	LG6	3972730	3972731	A	C	intergenic
LG1	LG6	3974150	3974151	T	G	ID=PARG00590
LG1	LG6	3975235	3975236	C	A	ID=PARG00590
LG1	LG6	3976238	3976239	T	G	ID=PARG00590
LG1	LG6	3977457	3977458	C	T	intergenic
LG1	LG6	3978525	3978526	T	C	ID=PARG00591
LG1	LG6	3980599	3980600	G	A	intergenic
LG1	LG6	3991259	3991260	T	A	intergenic
LG1	LG6	4004511	4004512	C	A	ID=PARG00596
LG1	LG6	4015667	4015668	G	T	intergenic
LG1	LG6	4019938	4019939	G	A	ID=PARG00599
LG1	LG6	4024309	4024310	G	T	intergenic
LG1	LG6	4028451	4028452	G	A	intergenic
LG1	LG6	4030742	4030743	T	C	intergenic
LG1	LG6	4031847	4031848	C	T	intergenic
LG1	LG6	4032863	4032864	C	A	ID=PARG00602
LG1	LG6	4034010	4034011	C	T	ID=PARG00602
LG1	LG6	4035118	4035119	G	T	intergenic
LG1	LG6	4039416	4039417	T	C	intergenic
LG1	LG6	4046869	4046870	G	A	intergenic
LG1	LG6	4053383	4053384	T	C	ID=PARG00608
LG1	LG6	4070510	4070511	A	G	ID=PARG00613
LG1	LG6	4080263	4080264	T	C	intergenic
LG1	LG6	4090997	4090998	G	A	ID=PARG00618
LG1	LG6	4094542	4094543	G	T	ID=PARG00619
LG1	LG6	4095795	4095796	G	A	ID=PARG00619
LG1	LG6	4096798	4096799	G	T	ID=PARG00619
LG1	LG6	4097802	4097803	A	T	ID=PARG00619
LG1	LG6	4101404	4101405	A	C	ID=PARG00620
LG1	LG6	4105190	4105191	T	C	intergenic
LG1	LG6	4106292	4106293	G	T	intergenic
LG1	LG6	4116184	4116185	C	A	intergenic
LG1	LG6	4123019	4123020	T	A	ID=PARG00623
LG1	LG6	4141462	4141463	T	G	intergenic
LG1	LG6	4192780	4192781	C	T	intergenic
LG1	LG6	4196074	4196075	G	T	intergenic
LG1	LG6	4197149	4197150	T	C	ID=PARG00632
LG1	LG6	4198209	4198210	G	A	ID=PARG00632
LG1	LG6	4200364	4200365	C	T	ID=PARG00633
LG1	LG6	4205299	4205300	A	C	ID=PARG00633
LG1	LG6	4208568	4208569	T	C	ID=PARG00634
LG1	LG6	4213177	4213178	A	T	ID=PARG00634
LG1	LG6	4214668	4214669	T	C	ID=PARG00634
LG1	LG6	4217809	4217810	C	T	ID=PARG00634
LG1	LG6	4219435	4219436	G	A	ID=PARG00634
LG1	LG6	4220556	4220557	A	G	intergenic
LG1	LG6	4221676	4221677	T	C	ID=PARG00635
LG1	LG6	4226035	4226036	T	A	ID=PARG00636
LG1	LG6	4228967	4228968	G	C	ID=PARG00637
LG1	LG6	4230017	4230018	A	T	intergenic
LG1	LG6	4234335	4234336	C	G	ID=PARG00638
LG1	LG6	4235563	4235564	C	T	ID=PARG00638
LG1	LG6	4239410	4239411	G	A	ID=PARG00640
LG1	LG6	4240504	4240505	A	G	ID=PARG00640
LG1	LG6	4256714	4256715	C	T	ID=PARG00645
LG1	LG6	4257802	4257803	A	C	ID=PARG00645
LG1	LG6	4258895	4258896	T	A	ID=PARG00645
LG1	LG6	4259934	4259935	T	C	ID=PARG00645
LG1	LG6	4262217	4262218	A	C	intergenic
LG1	LG6	4270301	4270302	C	G	intergenic
LG1	LG6	4277000	4277001	A	G	ID=PARG00646
LG1	LG6	4280298	4280299	A	G	intergenic
LG1	LG6	4281373	4281374	A	C	intergenic
LG1	LG6	4284835	4284836	A	C	ID=PARG00648
LG1	LG6	4293463	4293464	G	T	intergenic
LG1	LG6	4297036	4297037	C	T	intergenic
LG1	LG6	4312794	4312795	C	T	ID=PARG00652
LG1	LG6	4315014	4315015	T	C	ID=PARG00652
LG1	LG6	4316487	4316488	G	A	ID=PARG00652
LG1	LG6	4320724	4320725	G	T	ID=PARG00653
LG1	LG6	4325480	4325481	C	T	ID=PARG00653
LG1	LG6	4338060	4338061	A	G	ID=PARG00654
LG1	LG6	4339218	4339219	A	T	ID=PARG00654
LG1	LG6	4341566	4341567	T	G	ID=PARG00654
LG1	LG6	4342628	4342629	A	G	ID=PARG00654
LG1	LG6	4343700	4343701	A	G	ID=PARG00654
LG1	LG6	4346330	4346331	G	A	ID=PARG00654
LG1	LG6	4349504	4349505	C	G	intergenic
LG1	LG6	4350536	4350537	C	T	intergenic
LG1	LG6	4352252	4352253	C	T	ID=PARG00657
LG1	LG6	4353518	4353519	T	C	ID=PARG00657
LG1	LG6	4355762	4355763	C	A	ID=PARG00658
LG1	LG6	4356771	4356772	C	A	ID=PARG00658
LG1	LG6	4358010	4358011	A	G	intergenic
LG1	LG6	4363809	4363810	A	T	ID=PARG00659
LG1	LG6	4365108	4365109	A	T	ID=PARG00659
LG1	LG6	4373777	4373778	T	C	intergenic
LG1	LG6	4389801	4389802	C	T	intergenic
LG1	LG6	4394061	4394062	C	T	ID=PARG00662
LG1	LG6	4395444	4395445	C	T	ID=PARG00662
LG1	LG6	4403538	4403539	C	G	ID=PARG00663
LG1	LG6	4404679	4404680	G	A	ID=PARG00663
LG1	LG6	4407738	4407739	A	T	ID=PARG00663
LG1	LG6	4415562	4415563	A	G	ID=PARG00664
LG1	LG6	4416987	4416988	T	C	ID=PARG00664
LG1	LG6	4419332	4419333	A	G	ID=PARG00664
LG1	LG6	4420986	4420987	A	T	ID=PARG00664
LG1	LG6	4424079	4424080	G	A	ID=PARG00665
LG1	LG6	4427468	4427469	G	A	ID=PARG00666
LG1	LG6	4430683	4430684	A	C	ID=PARG00667
LG1	LG6	4431840	4431841	T	C	ID=PARG00667
LG1	LG6	4435290	4435291	G	A	ID=PARG00668
LG1	LG6	4436475	4436476	C	T	ID=PARG00668
LG1	LG6	4437517	4437518	A	G	ID=PARG00668
LG1	LG6	4522534	4522535	A	C	ID=PARG00676
LG1	LG6	4523953	4523954	C	A	ID=PARG00676
LG1	LG6	4590824	4590825	C	A	ID=PARG00683
LG1	LG6	4593278	4593279	G	T	ID=PARG00683
LG1	LG6	4608025	4608026	A	G	intergenic
LG1	LG6	4633935	4633936	T	C	intergenic
LG1	LG6	4641102	4641103	A	T	ID=PARG00692
LG1	LG6	4652743	4652744	A	G	ID=PARG00693
LG1	LG6	4654792	4654793	C	A	ID=PARG00693
LG1	LG6	4655805	4655806	A	C	ID=PARG00693
LG1	LG6	4658099	4658100	G	A	ID=PARG00693
LG1	LG6	4659151	4659152	T	C	ID=PARG00693
LG1	LG6	4661952	4661953	A	G	ID=PARG00693
LG1	LG6	4663023	4663024	T	C	ID=PARG00693
LG1	LG6	4664387	4664388	A	T	ID=PARG00693
LG1	LG6	4665448	4665449	C	A	ID=PARG00693
LG1	LG6	4666492	4666493	C	G	ID=PARG00693
LG1	LG6	4669722	4669723	G	T	intergenic
LG1	LG6	4680630	4680631	A	C	ID=PARG00695
LG1	LG6	4683931	4683932	T	G	intergenic
LG1	LG6	4685287	4685288	C	T	ID=PARG00696
LG1	LG6	4686767	4686768	C	T	ID=PARG00696
LG1	LG6	4700824	4700825	A	G	ID=PARG00696
LG1	LG6	4706183	4706184	G	C	ID=PARG00697
LG1	LG6	4710534	4710535	C	T	ID=PARG00698
LG1	LG6	4714239	4714240	T	A	ID=PARG00698
LG1	LG6	4717390	4717391	T	A	intergenic
LG1	LG6	4719049	4719050	G	C	ID=PARG00701
LG1	LG6	4733966	4733967	G	A	ID=PARG00705
LG1	LG6	4740857	4740858	C	T	ID=PARG00705
LG1	LG6	4744809	4744810	T	C	intergenic
LG1	LG6	4754481	4754482	C	G	intergenic
LG1	LG6	4757159	4757160	C	T	intergenic
LG1	LG6	4760550	4760551	A	C	ID=PARG00711
LG1	LG6	4761663	4761664	C	T	ID=PARG00711
LG1	LG6	4762911	4762912	T	C	intergenic
LG1	LG6	4764321	4764322	C	T	intergenic
LG1	LG6	4767908	4767909	C	T	ID=PARG00712
LG1	LG6	4769000	4769001	G	A	ID=PARG00712
LG1	LG6	4774539	4774540	C	T	intergenic
LG1	LG6	4777995	4777996	A	T	ID=PARG00713
LG1	LG6	4784253	4784254	C	T	ID=PARG00714
LG1	LG6	4786586	4786587	C	T	ID=PARG00715
LG1	LG6	4788741	4788742	T	G	ID=PARG00715
LG1	LG6	4793394	4793395	T	C	ID=PARG00716
LG1	LG6	4794413	4794414	C	T	ID=PARG00716
LG1	LG6	4799927	4799928	T	A	intergenic
LG1	LG6	4806257	4806258	T	C	intergenic
LG1	LG6	4809551	4809552	T	A	ID=PARG00717
LG1	LG6	4817600	4817601	C	A	intergenic
LG1	LG6	4818684	4818685	T	C	ID=PARG00718
LG1	LG6	4820167	4820168	T	G	ID=PARG00718
LG1	LG6	4821208	4821209	A	C	ID=PARG00718
LG1	LG6	4824282	4824283	A	G	intergenic
LG1	LG6	4826593	4826594	T	C	intergenic
LG1	LG6	4827636	4827637	T	C	intergenic
LG1	LG6	4830102	4830103	C	G	intergenic
LG1	LG6	4839320	4839321	C	G	intergenic
LG1	LG6	4842761	4842762	G	T	intergenic
LG1	LG6	4865152	4865153	G	A	ID=PARG00724
LG1	LG6	4873633	4873634	T	C	ID=PARG00725
LG1	LG6	4875831	4875832	G	A	intergenic
LG1	LG6	4884649	4884650	C	T	ID=PARG00727
LG1	LG6	4889322	4889323	T	C	ID=PARG00727
LG1	LG6	4895983	4895984	C	T	ID=PARG00729
LG1	LG6	4905402	4905403	G	A	ID=PARG00731
LG1	LG6	4908406	4908407	G	A	ID=PARG00732
LG1	LG6	4909589	4909590	C	T	intergenic
LG1	LG6	4916418	4916419	A	T	intergenic
LG1	LG6	4922498	4922499	T	C	ID=PARG00735
LG1	LG6	4923500	4923501	T	C	ID=PARG00735
LG1	LG6	4924949	4924950	T	A	ID=PARG00735
LG1	LG6	4932645	4932646	C	T	intergenic
LG1	LG6	4934340	4934341	C	A	ID=PARG00738
LG1	LG6	4939600	4939601	T	C	ID=PARG00738
LG1	LG6	4941835	4941836	G	A	ID=PARG00738
LG1	LG6	4957814	4957815	A	G	ID=PARG00740
LG1	LG6	4960256	4960257	A	C	intergenic
LG1	LG6	4963059	4963060	G	T	ID=PARG00741
LG1	LG6	4982043	4982044	C	T	ID=PARG00742
LG1	LG6	4985143	4985144	G	T	ID=PARG00742
LG1	LG6	4987871	4987872	C	G	ID=PARG00742
LG1	LG6	4988986	4988987	C	G	ID=PARG00742
LG1	LG6	5013443	5013444	A	T	ID=PARG00742
LG1	LG6	5021431	5021432	A	T	ID=PARG00742
LG1	LG6	5022557	5022558	A	G	ID=PARG00742
LG1	LG6	5037463	5037464	A	T	ID=PARG00753
LG1	LG6	5040768	5040769	C	T	ID=PARG00753
LG1	LG6	5042986	5042987	G	A	ID=PARG00753
LG1	LG6	5061398	5061399	G	C	intergenic
LG1	LG6	5072989	5072990	C	T	intergenic
LG1	LG6	5074015	5074016	C	T	intergenic
LG1	LG6	5075374	5075375	C	G	intergenic
LG1	LG6	5077281	5077282	G	A	intergenic
LG1	LG6	5081858	5081859	G	T	ID=PARG00758
LG1	LG6	5082878	5082879	A	G	ID=PARG00758
LG1	LG6	5098464	5098465	G	A	intergenic
LG1	LG6	5099554	5099555	C	G	intergenic
LG1	LG6	5102859	5102860	T	A	ID=PARG00761
LG1	LG6	5107409	5107410	G	T	intergenic
LG1	LG6	5108835	5108836	C	T	intergenic
LG1	LG6	5123134	5123135	G	A	intergenic
LG1	LG6	5125964	5125965	A	T	intergenic
LG1	LG6	5127390	5127391	T	G	intergenic
LG1	LG6	5131058	5131059	T	C	ID=PARG00764
LG1	LG6	5133396	5133397	A	G	ID=PARG00765
LG1	LG6	5139966	5139967	T	G	ID=PARG00767
LG1	LG6	5142126	5142127	G	A	ID=PARG00767
LG1	LG6	5147995	5147996	A	G	ID=PARG00768
LG1	LG6	5150445	5150446	G	C	ID=PARG00768
LG1	LG6	5182282	5182283	T	A	intergenic
LG1	LG6	5183419	5183420	T	C	intergenic
LG1	LG6	5189130	5189131	A	G	ID=PARG00777
LG1	LG6	5199067	5199068	T	A	intergenic
LG1	LG6	5216065	5216066	C	G	ID=PARG00780
LG1	LG6	5217111	5217112	A	G	ID=PARG00780
LG1	LG6	5221304	5221305	T	A	ID=PARG00781
LG1	LG6	5223589	5223590	G	A	ID=PARG00781
LG1	LG6	5225830	5225831	A	T	intergenic
LG1	LG6	5230156	5230157	T	C	intergenic
LG1	LG6	5231174	5231175	A	G	intergenic
LG1	LG6	5232236	5232237	A	G	ID=PARG00782
LG1	LG6	5233262	5233263	G	A	ID=PARG00782
LG1	LG6	5234282	5234283	A	T	ID=PARG00782
LG1	LG6	5235699	5235700	C	T	intergenic
LG1	LG6	5243660	5243661	A	T	ID=PARG00783
LG1	LG6	5246238	5246239	T	C	ID=PARG00783
LG1	LG6	5247594	5247595	T	C	ID=PARG00783
LG1	LG6	5252670	5252671	G	A	ID=PARG00784
LG1	LG6	5615035	5615036	A	T	intergenic
LG1	LG6	5619412	5619413	T	C	ID=PARG00825
LG1	LG6	5620908	5620909	A	T	ID=PARG00825
LG1	LG6	5648577	5648578	A	G	intergenic
LG1	LG6	5653216	5653217	G	A	ID=PARG00832
LG1	LG6	5654394	5654395	C	A	ID=PARG00832
LG1	LG6	5655454	5655455	C	A	ID=PARG00832
LG1	LG6	5659205	5659206	A	C	ID=PARG00832
LG1	LG6	5662797	5662798	C	T	ID=PARG00832
LG1	LG6	5663845	5663846	T	A	ID=PARG00832
LG1	LG6	5665360	5665361	A	T	ID=PARG00832
LG1	LG6	5667832	5667833	T	A	ID=PARG00832
LG1	LG6	5672319	5672320	T	G	ID=PARG00832
LG1	LG6	5673482	5673483	C	T	ID=PARG00833
LG1	LG6	5674493	5674494	C	T	ID=PARG00833
LG1	LG6	5676060	5676061	G	A	ID=PARG00833
LG1	LG6	5677122	5677123	C	T	intergenic
LG1	LG6	5681831	5681832	G	T	ID=PARG00834
LG1	LG6	5684202	5684203	A	G	ID=PARG00834
LG1	LG6	5693612	5693613	A	G	ID=PARG00835
LG1	LG6	5694863	5694864	A	C	intergenic
LG1	LG6	5702609	5702610	T	C	ID=PARG00836
LG1	LG6	5709264	5709265	C	A	ID=PARG00837
LG1	LG6	5711900	5711901	G	A	ID=PARG00837
LG1	LG6	5713923	5713924	A	G	ID=PARG00838
LG1	LG6	5716024	5716025	C	T	ID=PARG00838
LG1	LG6	5717680	5717681	T	A	ID=PARG00839
LG1	LG6	5718768	5718769	C	T	ID=PARG00839
LG1	LG6	5719858	5719859	C	G	ID=PARG00839
LG1	LG6	5720902	5720903	G	A	intergenic
LG1	LG6	5725780	5725781	A	C	intergenic
LG1	LG6	5727795	5727796	A	G	intergenic
LG1	LG6	5740230	5740231	C	T	ID=PARG00842
LG1	LG6	5748154	5748155	T	G	intergenic
LG1	LG6	5756470	5756471	G	T	ID=PARG00843
LG1	LG6	5761769	5761770	A	T	intergenic
LG1	LG6	5772994	5772995	A	C	ID=PARG00845
LG1	LG6	5776987	5776988	T	C	ID=PARG00845
LG1	LG6	5849201	5849202	C	G	ID=PARG00850
LG1	LG6	5850536	5850537	A	T	ID=PARG00850
LG1	LG6	5854667	5854668	C	T	ID=PARG00851
LG1	LG6	5877580	5877581	T	G	intergenic
LG1	LG6	5887646	5887647	G	A	ID=PARG00856
LG1	LG6	5900834	5900835	T	C	ID=PARG00858
LG1	LG6	5908617	5908618	T	A	intergenic
LG1	LG6	5923976	5923977	G	A	intergenic
LG1	LG6	5925149	5925150	C	G	ID=PARG00861
LG1	LG6	5927624	5927625	G	C	intergenic
LG1	LG6	5935882	5935883	A	G	ID=PARG00863
LG1	LG6	5964225	5964226	G	A	ID=PARG00869
LG1	LG6	5968875	5968876	T	A	ID=PARG00870
LG1	LG6	5979392	5979393	A	C	intergenic
LG1	LG6	5980539	5980540	C	T	ID=PARG00871
LG1	LG6	5985446	5985447	A	T	ID=PARG00872
LG1	LG6	6024062	6024063	G	C	ID=PARG00879
LG1	LG6	6027190	6027191	G	A	ID=PARG00879
LG1	LG6	6034366	6034367	A	T	intergenic
LG1	LG6	6035470	6035471	C	G	intergenic
LG1	LG6	6036688	6036689	C	T	ID=PARG00880
LG1	LG6	6040151	6040152	T	C	intergenic
LG1	LG6	6048616	6048617	C	T	ID=PARG00881
LG1	LG6	6058642	6058643	A	G	intergenic
LG1	LG6	6147214	6147215	C	T	ID=PARG00886
LG1	LG6	6149613	6149614	T	C	ID=PARG00886
LG1	LG6	6155358	6155359	G	C	ID=PARG00887
LG1	LG6	6162216	6162217	G	T	ID=PARG00887
LG1	LG6	6164427	6164428	A	T	ID=PARG00887
LG1	LG6	6168220	6168221	C	A	ID=PARG00887
LG1	LG6	6171562	6171563	T	A	ID=PARG00888
LG1	LG6	6173730	6173731	T	C	ID=PARG00888
LG1	LG6	6176565	6176566	A	G	ID=PARG00888
LG1	LG6	6189021	6189022	T	C	intergenic
LG1	LG6	6194672	6194673	C	T	ID=PARG00892
LG1	LG6	6195922	6195923	A	C	ID=PARG00892
LG1	LG6	6200332	6200333	C	G	intergenic
LG1	LG6	6208366	6208367	T	C	ID=PARG00895
LG1	LG6	6222960	6222961	C	T	ID=PARG00900
LG1	LG6	6261450	6261451	G	A	ID=PARG00907
LG1	LG6	6273020	6273021	G	A	ID=PARG00908
LG1	LG6	6274818	6274819	C	T	ID=PARG00908
LG1	LG6	6276126	6276127	T	A	ID=PARG00908
LG1	LG6	6279349	6279350	G	A	ID=PARG00908
LG1	LG6	6294014	6294015	G	A	ID=PARG00910
LG1	LG6	6298787	6298788	C	T	ID=PARG00911
LG1	LG6	6303077	6303078	G	A	ID=PARG00913
LG1	LG6	6305335	6305336	T	C	ID=PARG00913
LG1	LG6	6323503	6323504	T	G	intergenic
LG1	LG6	6327337	6327338	A	G	intergenic
LG1	LG6	6330480	6330481	A	C	intergenic
LG1	LG6	6353180	6353181	C	T	ID=PARG00917
LG1	LG6	6358449	6358450	T	A	intergenic
LG1	LG6	6361549	6361550	G	T	ID=PARG00918
LG1	LG6	6390522	6390523	G	A	intergenic
LG1	LG6	6394725	6394726	G	A	ID=PARG00922
LG1	LG6	6397211	6397212	A	C	intergenic
LG1	LG6	6398340	6398341	C	A	intergenic
LG1	LG6	6400598	6400599	A	T	intergenic
LG1	LG6	6401687	6401688	T	C	intergenic
LG1	LG6	6433866	6433867	C	T	ID=PARG00928
LG1	LG6	6437356	6437357	T	A	ID=PARG00929
LG1	LG6	6444703	6444704	A	T	ID=PARG00930
LG1	LG6	6445711	6445712	G	A	ID=PARG00930
LG1	LG6	6447926	6447927	G	A	ID=PARG00930
LG1	LG6	6483609	6483610	G	C	ID=PARG00936
LG1	LG6	6487786	6487787	A	G	intergenic
LG1	LG6	6494054	6494055	T	A	ID=PARG00937
LG1	LG6	6497669	6497670	G	A	intergenic
LG1	LG6	6501769	6501770	T	C	ID=PARG00938
LG1	LG6	6502814	6502815	G	C	ID=PARG00938
LG1	LG6	6503843	6503844	G	C	intergenic
LG1	LG6	6513623	6513624	G	A	ID=PARG00940
LG1	LG6	6531643	6531644	G	T	ID=PARG00941
LG1	LG6	6543633	6543634	A	G	ID=PARG00942
LG1	LG6	6545914	6545915	T	C	ID=PARG00942
LG1	LG6	6551579	6551580	G	T	ID=PARG00944
LG1	LG6	6553604	6553605	A	G	ID=PARG00944
LG1	LG6	6561038	6561039	G	A	ID=PARG00945
LG1	LG6	6564190	6564191	C	A	ID=PARG00945
LG1	LG6	6567405	6567406	G	C	ID=PARG00946
LG1	LG6	6571464	6571465	T	C	intergenic
LG1	LG6	6575017	6575018	C	T	ID=PARG00948
LG1	LG6	6581745	6581746	G	A	ID=PARG00950
LG1	LG6	6588438	6588439	T	C	intergenic
LG1	LG6	6631134	6631135	A	G	intergenic
LG1	LG6	6635380	6635381	T	C	ID=PARG00953
LG1	LG6	6636410	6636411	C	T	ID=PARG00953
LG1	LG6	6637692	6637693	T	C	ID=PARG00953
LG1	LG6	6639151	6639152	G	A	ID=PARG00953
LG1	LG6	6643455	6643456	T	C	ID=PARG00954
LG1	LG6	6653492	6653493	G	T	ID=PARG00955
LG1	LG6	6657786	6657787	A	T	ID=PARG00955
LG1	LG6	6667950	6667951	G	T	intergenic
LG1	LG6	6671479	6671480	C	T	ID=PARG00957
LG1	LG6	6672616	6672617	A	G	ID=PARG00957
LG1	LG6	6675928	6675929	A	C	intergenic
LG1	LG6	6678091	6678092	G	T	intergenic
LG1	LG6	6679092	6679093	C	T	intergenic
LG1	LG6	6680179	6680180	T	C	intergenic
LG1	LG6	6683526	6683527	C	T	ID=PARG00958
LG1	LG6	6687091	6687092	C	A	ID=PARG00958
LG1	LG6	6689307	6689308	T	C	ID=PARG00958
LG1	LG6	6710950	6710951	A	C	intergenic
LG1	LG6	6720265	6720266	T	C	ID=PARG00960
LG1	LG6	6721466	6721467	G	T	intergenic
LG1	LG6	6722490	6722491	A	G	ID=PARG00961
LG1	LG6	6745926	6745927	T	C	ID=PARG00963
LG1	LG6	6753617	6753618	C	G	intergenic
LG1	LG6	6757977	6757978	C	G	intergenic
LG1	LG6	6789030	6789031	T	C	ID=PARG00968
LG1	LG6	6790462	6790463	T	G	ID=PARG00968
LG1	LG6	6791654	6791655	C	G	ID=PARG00968
LG1	LG6	6794796	6794797	G	C	ID=PARG00968
LG1	LG6	6796589	6796590	A	T	ID=PARG00968
LG1	LG6	6798800	6798801	A	G	intergenic
LG1	LG6	6812456	6812457	A	G	ID=PARG00969
LG1	LG6	6813473	6813474	C	G	ID=PARG00969
LG1	LG6	6815708	6815709	C	A	intergenic
LG1	LG6	6828257	6828258	T	C	intergenic
LG1	LG6	6829281	6829282	G	T	intergenic
LG1	LG6	6831506	6831507	G	A	ID=PARG00970
LG1	LG6	6832514	6832515	T	A	ID=PARG00970
LG1	LG6	6834998	6834999	G	A	ID=PARG00970
LG1	LG6	6843512	6843513	G	C	ID=PARG00971
LG1	LG6	6856500	6856501	A	G	ID=PARG00972
LG1	LG6	6857635	6857636	A	G	ID=PARG00972
LG1	LG6	6859063	6859064	G	A	ID=PARG00972
LG1	LG6	6861212	6861213	A	C	ID=PARG00972
LG1	LG6	6864653	6864654	A	G	ID=PARG00972
LG1	LG6	6883845	6883846	C	T	intergenic
LG1	LG6	6892740	6892741	A	G	ID=PARG00974
LG1	LG6	6893816	6893817	T	C	ID=PARG00974
LG1	LG6	6899772	6899773	T	C	ID=PARG00974
LG1	LG6	6900802	6900803	G	A	ID=PARG00974
LG1	LG6	6901890	6901891	G	T	ID=PARG00974
LG1	LG6	6903766	6903767	T	A	ID=PARG00974
LG1	LG6	6908115	6908116	G	C	intergenic
LG1	LG6	6914364	6914365	A	C	ID=PARG00975
LG1	LG6	6923886	6923887	T	C	intergenic
LG1	LG6	6926263	6926264	T	C	ID=PARG00976
LG1	LG6	6931071	6931072	G	C	ID=PARG00976
LG1	LG6	6933840	6933841	T	C	intergenic
LG1	LG6	6938018	6938019	G	C	intergenic
LG1	LG6	6940633	6940634	G	T	intergenic
LG1	LG6	6941753	6941754	A	G	intergenic
LG1	LG6	6945136	6945137	A	C	intergenic
LG1	LG6	6948343	6948344	A	G	intergenic
LG1	LG6	6950554	6950555	A	G	intergenic
LG1	LG6	6954948	6954949	G	A	ID=PARG00979
LG1	LG6	6955962	6955963	T	G	ID=PARG00979
LG1	LG6	6959596	6959597	C	T	ID=PARG00979
LG1	LG6	6960629	6960630	T	G	ID=PARG00979
LG1	LG6	6961648	6961649	T	G	intergenic
LG1	LG6	6962711	6962712	T	A	intergenic
LG1	LG6	6977677	6977678	T	C	ID=PARG00981
LG1	LG6	6983598	6983599	G	A	ID=PARG00984
LG1	LG6	6986467	6986468	C	T	intergenic
LG1	LG6	6992117	6992118	G	A	ID=PARG00986
LG1	LG6	6994266	6994267	T	G	ID=PARG00987
LG1	LG6	6995575	6995576	C	G	ID=PARG00987
LG1	LG6	6999133	6999134	T	A	ID=PARG00987
LG1	LG6	7004728	7004729	A	C	ID=PARG00990
LG1	LG6	7005869	7005870	C	A	ID=PARG00990
LG1	LG6	7007016	7007017	G	T	ID=PARG00990
LG1	LG6	7011214	7011215	C	A	intergenic
LG1	LG6	7014123	7014124	T	C	ID=PARG00992
LG1	LG6	7018928	7018929	A	C	ID=PARG00992
LG1	LG6	7022067	7022068	A	G	ID=PARG00992
LG1	LG6	7043375	7043376	C	G	ID=PARG00995
LG1	LG6	7059542	7059543	C	T	intergenic
LG1	LG6	7063838	7063839	T	G	ID=PARG00998
LG1	LG6	7067723	7067724	A	G	ID=PARG00998
LG1	LG6	7072646	7072647	A	G	intergenic
LG1	LG6	7092808	7092809	T	C	intergenic
LG1	LG6	7094747	7094748	C	T	intergenic
LG1	LG6	7098123	7098124	A	G	intergenic
LG1	LG6	7099164	7099165	T	C	intergenic
LG1	LG6	7103089	7103090	T	C	intergenic
LG1	LG6	7128389	7128390	C	G	intergenic
LG1	LG6	7145980	7145981	C	A	intergenic
LG1	LG6	7169640	7169641	G	A	intergenic
LG1	LG6	7171738	7171739	A	C	intergenic
LG1	LG6	7179468	7179469	A	G	intergenic
LG1	LG6	7184659	7184660	T	G	intergenic
LG1	LG6	7191287	7191288	C	T	intergenic
LG1	LG6	7195260	7195261	G	A	ID=PARG01013
LG1	LG6	7196326	7196327	G	A	ID=PARG01013
LG1	LG6	7206109	7206110	C	A	intergenic
LG1	LG6	7215442	7215443	A	C	intergenic
LG1	LG6	7283117	7283118	A	C	ID=PARG01021
LG1	LG6	7284241	7284242	T	C	ID=PARG01021
LG1	LG6	7333820	7333821	T	G	ID=PARG01028
LG1	LG6	7351389	7351390	A	C	intergenic
LG1	LG6	7352737	7352738	C	T	intergenic
LG1	LG6	7357726	7357727	T	C	ID=PARG01030
LG1	LG6	7367494	7367495	T	A	ID=PARG01031
LG1	LG6	7370710	7370711	T	C	ID=PARG01033
LG1	LG6	7371727	7371728	C	T	ID=PARG01033
LG1	LG6	7372921	7372922	A	G	ID=PARG01033
LG1	LG6	7377660	7377661	T	C	ID=PARG01034
LG1	LG6	7383730	7383731	A	T	ID=PARG01035
LG1	LG6	7439051	7439052	A	T	intergenic
LG1	LG6	7441851	7441852	G	A	intergenic
LG1	LG6	7476305	7476306	G	T	intergenic
LG1	LG6	7480622	7480623	A	C	intergenic
LG1	LG6	7489150	7489151	C	T	ID=PARG01047
LG1	LG6	7490560	7490561	A	G	intergenic
LG1	LG6	7504013	7504014	A	G	ID=PARG01050
LG1	LG6	7515884	7515885	C	A	ID=PARG01053
LG1	LG6	7517378	7517379	T	C	ID=PARG01053
LG1	LG6	7563133	7563134	T	G	ID=PARG01059
LG1	LG6	7582916	7582917	G	C	intergenic
LG1	LG6	7583935	7583936	A	G	intergenic
LG1	LG6	7585285	7585286	G	A	intergenic
LG1	LG6	7587890	7587891	A	T	ID=PARG01064
LG1	LG6	7589644	7589645	A	G	intergenic
LG1	LG6	7594222	7594223	G	A	ID=PARG01065
LG1	LG6	7596647	7596648	G	A	ID=PARG01065
LG1	LG6	7610857	7610858	G	A	ID=PARG01066
LG1	LG6	7678363	7678364	G	A	ID=PARG01075
LG1	LG6	7718490	7718491	T	C	intergenic
LG1	LG6	7723055	7723056	A	G	ID=PARG01080
LG1	LG6	7733744	7733745	A	G	intergenic
LG1	LG6	7744783	7744784	T	A	ID=PARG01082
LG1	LG6	7747023	7747024	G	T	ID=PARG01082
LG1	LG6	7753502	7753503	A	T	intergenic
LG1	LG6	7756604	7756605	A	G	ID=PARG01084
LG1	LG6	7757786	7757787	A	G	intergenic
LG1	LG6	7758886	7758887	A	G	ID=PARG01085
LG1	LG6	7759900	7759901	T	C	ID=PARG01085
LG1	LG6	7760979	7760980	G	C	ID=PARG01085
LG1	LG6	7765545	7765546	C	A	ID=PARG01086
LG1	LG6	7768174	7768175	C	T	ID=PARG01086
LG1	LG6	7784389	7784390	A	G	ID=PARG01087
LG1	LG6	7795018	7795019	C	T	ID=PARG01089
LG1	LG6	7798476	7798477	G	T	ID=PARG01089
LG1	LG6	7799502	7799503	G	A	ID=PARG01089
LG1	LG6	7809663	7809664	T	C	intergenic
LG1	LG6	7816829	7816830	C	A	intergenic
LG1	LG6	7839910	7839911	C	T	ID=PARG01096
LG1	LG6	7841987	7841988	T	C	ID=PARG01096
LG1	LG6	7844164	7844165	C	A	ID=PARG01096
LG1	LG6	7845306	7845307	G	A	ID=PARG01096
LG1	LG6	7847918	7847919	C	G	ID=PARG01096
LG1	LG6	7858575	7858576	C	A	ID=PARG01097
LG1	LG6	7859687	7859688	G	T	ID=PARG01097
LG1	LG6	7861859	7861860	T	C	ID=PARG01097
LG1	LG6	7863598	7863599	C	A	ID=PARG01097
LG1	LG6	7866031	7866032	G	C	ID=PARG01097
LG1	LG6	7869680	7869681	G	A	ID=PARG01097
LG1	LG6	7882236	7882237	C	T	ID=PARG01099
LG1	LG6	7892582	7892583	T	C	ID=PARG01100
LG1	LG6	7895859	7895860	A	C	intergenic
LG1	LG6	7899505	7899506	G	C	ID=PARG01101
LG1	LG6	7900712	7900713	A	G	ID=PARG01101
LG1	LG6	7912722	7912723	A	C	intergenic
LG1	LG6	7918793	7918794	C	T	ID=PARG01102
LG1	LG6	7922016	7922017	G	A	ID=PARG01103
LG1	LG6	7923339	7923340	C	T	ID=PARG01103
LG1	LG6	7924741	7924742	G	A	ID=PARG01103
LG1	LG6	7925752	7925753	T	C	intergenic
LG1	LG6	7972292	7972293	C	T	ID=PARG01108
LG1	LG6	7976549	7976550	G	A	ID=PARG01110
LG1	LG6	7979803	7979804	A	T	intergenic
LG1	LG6	7985401	7985402	A	G	ID=PARG01111
LG1	LG6	7986476	7986477	C	T	ID=PARG01111
LG1	LG6	7988777	7988778	C	T	ID=PARG01112
LG1	LG6	7993751	7993752	C	T	intergenic
LG1	LG6	8000309	8000310	A	G	ID=PARG01114
LG1	LG6	8038981	8038982	T	C	ID=PARG01120
LG1	LG6	8040391	8040392	G	T	intergenic
LG1	LG6	8044035	8044036	A	C	ID=PARG01121
LG1	LG6	8047339	8047340	G	T	intergenic
LG1	LG6	8048399	8048400	G	A	intergenic
LG1	LG6	8054870	8054871	G	T	intergenic
LG1	LG6	8070918	8070919	A	G	ID=PARG01126
LG1	LG6	8072014	8072015	C	A	ID=PARG01126
LG1	LG6	8080733	8080734	A	G	ID=PARG01126
LG1	LG6	8081865	8081866	A	C	ID=PARG01126
LG1	LG6	8082891	8082892	C	T	ID=PARG01126
LG1	LG6	8090374	8090375	G	A	ID=PARG01128
LG1	LG6	8092328	8092329	C	G	ID=PARG01128
LG1	LG6	8093417	8093418	C	T	ID=PARG01128
LG1	LG6	8094912	8094913	C	A	ID=PARG01128
LG1	LG6	8096309	8096310	G	A	ID=PARG01128
LG1	LG6	8098776	8098777	C	T	intergenic
LG1	LG6	8126757	8126758	A	C	intergenic
LG1	LG6	8141404	8141405	A	G	ID=PARG01136
LG1	LG6	8146303	8146304	T	C	intergenic
LG1	LG6	8172580	8172581	A	G	intergenic
LG1	LG6	8175009	8175010	A	G	ID=PARG01138
LG1	LG6	8181142	8181143	A	T	intergenic
LG1	LG6	8188456	8188457	A	G	ID=PARG01139
LG1	LG6	8204941	8204942	T	A	ID=PARG01140
LG1	LG6	8249377	8249378	G	A	ID=PARG01145
LG1	LG6	8250674	8250675	G	A	ID=PARG01145
LG1	LG6	8252898	8252899	T	C	ID=PARG01145
LG1	LG6	8255061	8255062	G	A	ID=PARG01145
LG1	LG6	8256291	8256292	A	G	ID=PARG01145
LG1	LG6	8264232	8264233	A	G	ID=PARG01146
LG1	LG6	8360517	8360518	G	A	intergenic
LG1	LG6	8371855	8371856	C	A	ID=PARG01155
LG1	LG6	8384587	8384588	T	A	ID=PARG01157
LG1	LG6	8565391	8565392	C	T	ID=PARG01175
LG1	LG6	8568680	8568681	C	T	ID=PARG01176
LG1	LG6	8569883	8569884	T	A	ID=PARG01176
LG1	LG6	8571474	8571475	G	A	ID=PARG01176
LG1	LG6	8575773	8575774	C	T	ID=PARG01177
LG1	LG6	8585584	8585585	T	C	ID=PARG01179
LG1	LG6	8586632	8586633	T	C	ID=PARG01179
LG1	LG6	8589841	8589842	T	G	ID=PARG01179
LG1	LG6	8683094	8683095	A	T	intergenic
LG1	LG6	8686294	8686295	C	A	intergenic
LG1	LG6	8706909	8706910	C	G	ID=PARG01193
LG1	LG6	8735186	8735187	T	C	ID=PARG01199
LG1	LG6	8738442	8738443	C	G	ID=PARG01200
LG1	LG6	8743760	8743761	G	A	intergenic
LG1	LG6	8749979	8749980	A	G	ID=PARG01202
LG1	LG6	8776583	8776584	C	T	ID=PARG01204
LG1	LG6	8786238	8786239	A	C	ID=PARG01205
LG1	LG6	8961648	8961649	G	A	intergenic
LG1	LG6	8986257	8986258	G	A	ID=PARG01223
LG1	LG6	9016784	9016785	T	G	ID=PARG01225
LG1	LG6	9088451	9088452	G	A	ID=PARG01234
LG1	LG6	9093968	9093969	A	T	ID=PARG01236
LG1	LG6	9104395	9104396	A	G	ID=PARG01237
LG1	LG6	9107837	9107838	T	A	ID=PARG01237
LG1	LG6	9123717	9123718	G	T	intergenic
LG1	LG6	9124820	9124821	C	A	ID=PARG01239
LG1	LG6	9128685	9128686	T	C	intergenic
LG1	LG6	9143795	9143796	C	T	intergenic
LG1	LG6	9168086	9168087	G	A	intergenic
LG1	LG6	9170178	9170179	A	G	ID=PARG01244
LG1	LG6	9173822	9173823	C	A	ID=PARG01244
LG1	LG6	9184064	9184065	A	C	ID=PARG01244
LG1	LG6	9185669	9185670	G	A	ID=PARG01244
LG1	LG6	9186740	9186741	T	C	ID=PARG01244
LG1	LG6	9203561	9203562	G	A	intergenic
LG1	LG6	9220337	9220338	C	A	ID=PARG01249
LG1	LG6	9223550	9223551	T	G	intergenic
LG1	LG6	9224608	9224609	G	A	intergenic
LG1	LG6	9243938	9243939	G	C	ID=PARG01250
LG1	LG6	9244960	9244961	T	A	intergenic
LG1	LG6	9254877	9254878	C	T	ID=PARG01251
LG1	LG6	9255952	9255953	C	T	ID=PARG01251
LG1	LG6	9258161	9258162	A	G	intergenic
LG1	LG6	9268017	9268018	T	C	ID=PARG01252
LG1	LG6	9270994	9270995	G	T	ID=PARG01252
LG1	LG6	9288164	9288165	G	T	ID=PARG01256
LG1	LG6	9353591	9353592	A	G	intergenic
LG1	LG6	9360775	9360776	A	T	intergenic
LG1	LG6	9367363	9367364	A	G	intergenic
LG1	LG6	9379638	9379639	C	T	ID=PARG01264
LG1	LG6	9384854	9384855	C	T	intergenic
LG1	LG6	9391968	9391969	G	C	ID=PARG01266
LG1	LG6	9399970	9399971	C	A	ID=PARG01268
LG1	LG6	9401114	9401115	G	A	ID=PARG01268
LG1	LG6	9408910	9408911	A	G	ID=PARG01268
LG1	LG6	9411472	9411473	A	G	ID=PARG01269
LG1	LG6	9417162	9417163	T	A	intergenic
LG1	LG6	9425552	9425553	A	G	ID=PARG01270
LG1	LG6	9427736	9427737	G	A	ID=PARG01270
LG1	LG6	9533729	9533730	A	G	ID=PARG01280
LG1	LG6	9534764	9534765	A	C	ID=PARG01280
LG1	LG6	9537176	9537177	A	G	ID=PARG01280
LG1	LG6	9565726	9565727	A	G	ID=PARG01289
LG1	LG6	9626508	9626509	C	T	ID=PARG01298
LG1	LG6	9637751	9637752	A	C	intergenic
LG1	LG6	9639817	9639818	T	A	intergenic
LG1	LG6	9669346	9669347	G	A	intergenic
LG1	LG6	9718105	9718106	G	A	ID=PARG01309
LG1	LG6	9726040	9726041	T	C	ID=PARG01310
LG1	LG6	9727219	9727220	T	C	ID=PARG01310
LG1	LG6	9729217	9729218	A	T	ID=PARG01310
LG1	LG6	9730820	9730821	A	C	ID=PARG01310
LG1	LG6	9733322	9733323	G	A	intergenic
LG1	LG6	9737273	9737274	C	T	ID=PARG01311
LG1	LG6	9738600	9738601	T	C	ID=PARG01311
LG1	LG6	9759847	9759848	C	A	ID=PARG01316
LG1	LG6	9764081	9764082	G	C	ID=PARG01317
LG1	LG6	9769796	9769797	T	C	ID=PARG01317
LG1	LG6	9771699	9771700	G	A	ID=PARG01318
LG1	LG6	9779055	9779056	C	T	ID=PARG01318
LG1	LG6	9781907	9781908	T	C	ID=PARG01318
LG1	LG6	9783024	9783025	A	G	ID=PARG01318
LG1	LG6	9787363	9787364	C	T	ID=PARG01318
LG1	LG6	9788644	9788645	G	T	ID=PARG01318
LG1	LG6	9789653	9789654	G	A	ID=PARG01318
LG1	LG6	9793071	9793072	G	C	ID=PARG01318
LG1	LG6	9796306	9796307	T	C	ID=PARG01319
LG1	LG6	9821885	9821886	A	C	ID=PARG01323
LG1	LG6	9828910	9828911	T	C	ID=PARG01324
LG1	LG6	9867500	9867501	T	G	intergenic
LG1	LG6	9879607	9879608	T	A	intergenic
LG1	LG6	9881872	9881873	G	T	intergenic
LG1	LG6	9888843	9888844	A	C	ID=PARG01329
LG1	LG6	9899455	9899456	G	A	ID=PARG01329
LG1	LG6	9903251	9903252	G	A	intergenic
LG1	LG6	9912076	9912077	T	C	ID=PARG01331
LG1	LG6	9922606	9922607	T	G	ID=PARG01332
LG1	LG6	9923719	9923720	T	C	ID=PARG01332
LG1	LG6	9925829	9925830	G	A	ID=PARG01332
LG1	LG6	9927995	9927996	T	A	intergenic
LG1	LG6	9930330	9930331	T	C	ID=PARG01333
LG1	LG6	9938568	9938569	G	A	intergenic
LG1	LG6	9939648	9939649	C	T	intergenic
LG1	LG6	9946117	9946118	A	G	intergenic
LG1	LG6	9948454	9948455	T	C	ID=PARG01335
LG1	LG6	9949836	9949837	T	C	ID=PARG01335
LG1	LG6	9950839	9950840	A	G	ID=PARG01337
LG1	LG6	9953090	9953091	T	C	intergenic
LG1	LG6	9956308	9956309	A	T	ID=PARG01338
LG1	LG6	9957337	9957338	G	A	ID=PARG01338
LG1	LG6	9959911	9959912	A	G	ID=PARG01338
LG1	LG6	9971247	9971248	T	C	ID=PARG01339
LG1	LG6	9973381	9973382	A	G	ID=PARG01339
LG1	LG6	9974981	9974982	T	A	ID=PARG01339
LG1	LG6	9980115	9980116	A	C	intergenic
LG1	LG6	9982193	9982194	T	C	intergenic
LG1	LG6	9991511	9991512	G	A	ID=PARG01341
LG1	LG6	9992547	9992548	T	C	ID=PARG01341
LG1	LG6	10008692	10008693	T	C	ID=PARG01344
LG1	LG6	10009771	10009772	C	A	ID=PARG01344
LG1	LG6	10011219	10011220	G	A	ID=PARG01344
LG1	LG6	10013465	10013466	C	A	ID=PARG01345
LG1	LG6	10014528	10014529	C	T	ID=PARG01345
LG1	LG6	10026683	10026684	T	G	ID=PARG01346
LG1	LG6	10207449	10207450	G	T	ID=PARG01366
LG1	LG6	10245133	10245134	A	T	intergenic
LG1	LG6	10246279	10246280	G	A	ID=PARG01371
LG1	LG6	10253186	10253187	A	T	ID=PARG01371
LG1	LG6	10255601	10255602	T	C	intergenic
LG1	LG6	10328537	10328538	A	C	ID=PARG01380
LG1	LG6	10329584	10329585	C	T	ID=PARG01380
LG1	LG6	10353663	10353664	T	C	ID=PARG01383
LG1	LG6	10358263	10358264	T	G	ID=PARG01383
LG1	LG6	10383964	10383965	G	C	ID=PARG01385
LG1	LG6	10386361	10386362	C	T	ID=PARG01385
LG1	LG6	10387517	10387518	G	A	ID=PARG01385
LG1	LG6	10391052	10391053	C	A	intergenic
LG1	LG6	10429577	10429578	C	G	ID=PARG01390
LG1	LG6	10430705	10430706	A	G	ID=PARG01390
LG1	LG6	10454204	10454205	A	C	intergenic
LG1	LG6	10460522	10460523	C	T	intergenic
LG1	LG6	10461584	10461585	C	T	intergenic
LG1	LG6	10462638	10462639	G	C	ID=PARG01392
LG1	LG6	10464743	10464744	T	C	ID=PARG01392
LG1	LG6	10466997	10466998	C	G	ID=PARG01392
LG1	LG6	10489638	10489639	C	T	intergenic
LG1	LG6	10540549	10540550	G	T	intergenic
LG1	LG6	10606874	10606875	G	A	intergenic
LG1	LG6	10624297	10624298	T	G	ID=PARG01416
LG1	LG6	10628322	10628323	G	A	ID=PARG01416
LG1	LG6	10645272	10645273	T	C	ID=PARG01417
LG1	LG6	10647031	10647032	T	C	ID=PARG01417
LG1	LG6	10650704	10650705	T	A	ID=PARG01417
LG1	LG6	10652687	10652688	T	C	ID=PARG01417
LG1	LG6	10657925	10657926	C	T	ID=PARG01417
LG1	LG6	10666997	10666998	A	C	intergenic
LG1	LG6	10670425	10670426	C	T	ID=PARG01419
LG1	LG6	10671644	10671645	A	G	ID=PARG01419
LG1	LG6	10674811	10674812	T	C	intergenic
LG1	LG6	10676858	10676859	A	C	intergenic
LG1	LG6	10678382	10678383	T	G	ID=PARG01421
LG1	LG6	10679389	10679390	C	A	ID=PARG01421
LG1	LG6	10680441	10680442	C	A	ID=PARG01421
LG1	LG6	10681537	10681538	G	A	ID=PARG01421
LG1	LG6	10682609	10682610	A	G	intergenic
LG1	LG6	10692260	10692261	A	G	ID=PARG01423
LG1	LG6	10708245	10708246	C	G	ID=PARG01425
LG1	LG6	10713383	10713384	T	C	ID=PARG01425
LG1	LG6	10735836	10735837	T	C	ID=PARG01427
LG1	LG6	10736947	10736948	G	A	ID=PARG01427
LG1	LG6	10860088	10860089	A	G	ID=PARG01446
LG1	LG6	10864899	10864900	A	G	ID=PARG01446
LG1	LG6	10885144	10885145	C	T	ID=PARG01449
LG1	LG6	10916452	10916453	C	A	ID=PARG01453
LG1	LG6	10928593	10928594	A	T	ID=PARG01456
LG1	LG6	10935396	10935397	G	A	ID=PARG01456
LG1	LG6	10936554	10936555	T	C	ID=PARG01456
LG1	LG6	10987266	10987267	A	G	intergenic
LG1	LG6	10991648	10991649	A	C	ID=PARG01463
LG1	LG6	10992749	10992750	G	A	ID=PARG01463
LG1	LG6	11009792	11009793	A	T	ID=PARG01464
LG1	LG6	11010829	11010830	T	A	ID=PARG01464
LG1	LG6	11015252	11015253	G	A	ID=PARG01464
LG1	LG6	11085136	11085137	C	T	ID=PARG01470
LG1	LG6	11090567	11090568	A	G	ID=PARG01470
LG1	LG6	11091790	11091791	A	G	ID=PARG01470
LG1	LG6	11105899	11105900	T	C	ID=PARG01473
LG1	LG6	11133770	11133771	A	G	intergenic
LG1	LG6	11136333	11136334	G	A	intergenic
LG1	LG6	11175945	11175946	G	A	intergenic
LG1	LG6	11220820	11220821	A	G	intergenic
LG1	LG6	11254613	11254614	C	T	ID=PARG01488
LG1	LG6	11258174	11258175	G	T	intergenic
LG1	LG6	11270081	11270082	C	T	ID=PARG01490
LG1	LG6	11275039	11275040	G	A	ID=PARG01490
LG1	LG6	11276309	11276310	T	A	ID=PARG01490
LG1	LG6	11309056	11309057	A	C	intergenic
LG1	LG6	11311741	11311742	G	A	intergenic
LG1	LG6	11322827	11322828	T	A	ID=PARG01494
LG1	LG6	11323851	11323852	A	G	ID=PARG01494
LG1	LG6	11324868	11324869	G	T	ID=PARG01494
LG1	LG6	11326921	11326922	T	G	ID=PARG01494
LG1	LG6	11347970	11347971	C	A	ID=PARG01495
LG1	LG6	11351327	11351328	A	G	ID=PARG01495
LG1	LG6	11352708	11352709	G	T	ID=PARG01495
LG1	LG6	11360481	11360482	A	T	intergenic
LG1	LG6	11368342	11368343	C	T	ID=PARG01496
LG1	LG6	11369837	11369838	A	T	ID=PARG01496
LG1	LG6	11411277	11411278	C	T	ID=PARG01501
LG1	LG6	11429755	11429756	G	A	ID=PARG01503
LG1	LG6	11430889	11430890	C	T	ID=PARG01503
LG1	LG6	11434795	11434796	C	T	ID=PARG01503
LG1	LG6	11492268	11492269	A	G	ID=PARG01507
LG1	LG6	11494343	11494344	G	C	ID=PARG01507
LG1	LG6	11498304	11498305	T	A	ID=PARG01507
LG1	LG6	11505893	11505894	C	T	intergenic
LG1	LG6	11513235	11513236	G	T	intergenic
LG1	LG6	11523133	11523134	C	T	intergenic
LG1	LG6	11530656	11530657	T	G	ID=PARG01510
LG1	LG6	11556528	11556529	T	C	ID=PARG01511
LG1	LG6	11565138	11565139	A	G	ID=PARG01512
LG1	LG6	11571757	11571758	T	C	ID=PARG01513
LG1	LG6	11574460	11574461	C	T	ID=PARG01513
LG1	LG6	11581856	11581857	A	G	ID=PARG01513
LG1	LG6	11583203	11583204	A	C	ID=PARG01513
LG1	LG6	11584261	11584262	A	T	ID=PARG01513
LG1	LG6	11590127	11590128	A	G	intergenic
LG1	LG6	11629802	11629803	T	C	ID=PARG01515
LG1	LG6	11632088	11632089	G	A	ID=PARG01515
LG1	LG6	11633238	11633239	C	T	ID=PARG01515
LG1	LG6	11638895	11638896	C	G	ID=PARG01515
LG1	LG6	11644506	11644507	C	A	ID=PARG01516
LG1	LG6	11704555	11704556	G	T	ID=PARG01521
LG1	LG6	11705909	11705910	C	T	ID=PARG01521
LG1	LG6	11709779	11709780	T	G	ID=PARG01521
LG1	LG6	11716459	11716460	T	C	ID=PARG01521
LG1	LG6	11717788	11717789	G	A	ID=PARG01521
LG1	LG6	11747782	11747783	T	G	ID=PARG01524
LG1	LG6	11750542	11750543	C	T	ID=PARG01524
LG1	LG6	11751807	11751808	T	C	ID=PARG01524
LG1	LG6	11758845	11758846	G	C	ID=PARG01525
LG1	LG6	11765865	11765866	A	G	ID=PARG01526
LG1	LG6	11789011	11789012	G	A	ID=PARG01532
LG1	LG6	11792486	11792487	A	G	intergenic
LG1	LG6	11796311	11796312	A	G	ID=PARG01533
LG1	LG6	11881191	11881192	G	A	intergenic
LG1	LG6	11890960	11890961	T	C	ID=PARG01550
LG1	LG6	11912063	11912064	A	T	intergenic
LG1	LG6	11915510	11915511	A	G	ID=PARG01553
LG1	LG6	12114464	12114465	A	G	ID=PARG01575
LG1	LG6	12115791	12115792	T	A	ID=PARG01575
LG1	LG6	12118012	12118013	A	G	ID=PARG01575
LG1	LG6	12142391	12142392	G	A	intergenic
LG1	LG6	12150850	12150851	A	G	ID=PARG01578
LG1	LG6	12160531	12160532	A	G	ID=PARG01578
LG1	LG6	12212810	12212811	A	C	ID=PARG01583
LG1	LG6	12218279	12218280	G	A	ID=PARG01584
LG1	LG6	12221303	12221304	C	A	ID=PARG01584
LG1	LG6	12223694	12223695	T	C	ID=PARG01584
LG1	LG6	12268882	12268883	G	A	intergenic
LG1	LG6	12284224	12284225	A	G	intergenic
LG1	LG6	12328030	12328031	G	C	ID=PARG01591
LG1	LG6	12333925	12333926	A	G	intergenic
LG1	LG6	12371245	12371246	C	A	ID=PARG01595
LG1	LG6	12390658	12390659	T	C	ID=PARG01597
LG1	LG6	12423240	12423241	G	A	intergenic
LG1	LG6	12425502	12425503	C	T	intergenic
LG1	LG6	12430663	12430664	T	A	ID=PARG01602
LG1	LG6	12432481	12432482	A	C	ID=PARG01602
LG1	LG6	12447183	12447184	C	T	intergenic
LG1	LG6	12511375	12511376	A	G	ID=PARG01612
LG1	LG6	12513179	12513180	A	T	intergenic
LG1	LG6	12516493	12516494	A	G	ID=PARG01613
LG1	LG6	12522147	12522148	T	C	ID=PARG01615
LG1	LG6	12534329	12534330	T	C	ID=PARG01617
LG1	LG6	12555030	12555031	C	T	ID=PARG01622
LG1	LG6	12572383	12572384	T	C	intergenic
LG1	LG6	12592310	12592311	A	G	ID=PARG01628
LG1	LG6	12613356	12613357	G	T	intergenic
LG1	LG6	12668980	12668981	C	T	ID=PARG01635
LG1	LG6	12674147	12674148	A	G	ID=PARG01636
LG1	LG6	12675391	12675392	T	G	ID=PARG01636
LG1	LG6	12676664	12676665	T	C	ID=PARG01636
LG1	LG6	12677802	12677803	G	A	ID=PARG01636
LG1	LG6	12680355	12680356	A	G	ID=PARG01636
LG1	LG6	12723554	12723555	T	G	ID=PARG01639
LG1	LG6	12750025	12750026	A	G	ID=PARG01642
LG1	LG6	12767064	12767065	C	T	ID=PARG01644
LG1	LG6	12769964	12769965	C	T	ID=PARG01644
LG1	LG6	12787287	12787288	G	A	ID=PARG01647
LG1	LG6	12790277	12790278	C	T	ID=PARG01647
LG1	LG6	12795230	12795231	G	A	ID=PARG01647
LG1	LG6	12798534	12798535	G	T	ID=PARG01647
LG1	LG6	12825110	12825111	T	C	ID=PARG01652
LG1	LG6	12849283	12849284	T	C	intergenic
LG1	LG6	12938227	12938228	C	T	ID=PARG01666
LG1	LG6	13149929	13149930	T	C	intergenic
LG1	LG6	13157975	13157976	T	A	ID=PARG01686
LG1	LG6	13161175	13161176	G	A	intergenic
LG1	LG6	13174950	13174951	T	C	ID=PARG01687
LG1	LG6	13180162	13180163	T	C	intergenic
LG1	LG6	13194696	13194697	G	C	ID=PARG01689
LG1	LG6	13207022	13207023	A	G	intergenic
LG1	LG6	13316866	13316867	G	A	ID=PARG01702
LG1	LG6	13318054	13318055	C	T	ID=PARG01702
LG1	LG6	13333383	13333384	G	A	ID=PARG01704
LG1	LG6	13413356	13413357	C	T	ID=PARG01716
LG1	LG6	13414380	13414381	C	T	ID=PARG01716
LG1	LG6	13421532	13421533	A	G	ID=PARG01716
LG1	LG6	13488697	13488698	G	A	ID=PARG01728
LG1	LG6	13491633	13491634	C	G	ID=PARG01729
LG1	LG6	13497126	13497127	G	A	intergenic
LG1	LG6	13541051	13541052	T	C	ID=PARG01732
LG1	LG6	13863511	13863512	A	C	intergenic
LG1	LG6	13872105	13872106	T	G	intergenic
LG1	LG6	13878957	13878958	C	A	ID=PARG01745
LG1	LG6	13880982	13880983	A	G	intergenic
LG1	LG6	13884297	13884298	C	G	intergenic
LG1	LG6	13885599	13885600	A	G	ID=PARG01746
LG1	LG6	13886760	13886761	G	C	ID=PARG01746
LG1	LG6	13894575	13894576	A	G	ID=PARG01747
LG1	LG6	13896672	13896673	G	A	ID=PARG01747
LG1	LG6	13899302	13899303	G	C	ID=PARG01748
LG1	LG6	13906854	13906855	A	G	ID=PARG01749
LG1	LG6	13915866	13915867	C	T	ID=PARG01750
LG1	LG6	13919091	13919092	C	T	intergenic
LG1	LG6	13928485	13928486	G	T	intergenic
LG1	LG6	13931001	13931002	A	G	ID=PARG01752
LG1	LG6	13997130	13997131	C	T	intergenic
LG1	LG6	14001256	14001257	C	T	ID=PARG01757
LG1	LG6	14021370	14021371	T	C	ID=PARG01758
LG1	LG6	14025018	14025019	A	T	intergenic
LG1	LG6	14027317	14027318	C	G	intergenic
LG1	LG6	14029594	14029595	A	G	ID=PARG01760
LG1	LG6	14030627	14030628	C	T	ID=PARG01760
LG1	LG6	14031643	14031644	C	T	ID=PARG01760
LG1	LG6	14032839	14032840	C	T	ID=PARG01760
LG1	LG6	14033962	14033963	C	A	intergenic
LG1	LG6	14036174	14036175	T	C	intergenic
LG1	LG6	14086563	14086564	A	G	intergenic
LG1	LG6	14087954	14087955	T	C	ID=PARG01762
LG1	LG6	14089131	14089132	C	T	ID=PARG01762
LG1	LG6	14108187	14108188	A	G	intergenic
LG1	LG6	14114964	14114965	T	C	intergenic
LG1	LG6	14211089	14211090	C	T	ID=PARG01777
LG1	LG6	14214574	14214575	T	C	intergenic
LG1	LG6	14217157	14217158	T	G	ID=PARG01778
LG1	LG6	14218310	14218311	T	A	intergenic
LG1	LG6	14222654	14222655	A	T	intergenic
LG1	LG6	14234359	14234360	A	G	ID=PARG01783
LG1	LG6	14235565	14235566	T	A	ID=PARG01783
LG1	LG6	14236878	14236879	T	G	ID=PARG01783
LG1	LG6	14249186	14249187	A	C	ID=PARG01784
LG1	LG6	14279695	14279696	A	G	ID=PARG01786
LG1	LG6	14281701	14281702	T	G	intergenic
LG1	LG6	14300691	14300692	C	T	intergenic
LG1	LG6	14308342	14308343	G	A	ID=PARG01789
LG1	LG6	14309600	14309601	A	T	ID=PARG01789
LG1	LG6	14310665	14310666	A	G	ID=PARG01789
LG1	LG6	14313969	14313970	C	A	intergenic
LG1	LG6	14318015	14318016	C	T	intergenic
LG1	LG6	14322730	14322731	C	T	intergenic
LG1	LG6	14331143	14331144	T	C	intergenic
LG1	LG6	14333599	14333600	T	C	intergenic
LG1	LG6	14344370	14344371	T	A	intergenic
LG1	LG6	14346656	14346657	C	G	ID=PARG01792
LG1	LG6	14347910	14347911	T	C	ID=PARG01792
LG1	LG6	14349129	14349130	C	A	ID=PARG01792
LG1	LG6	14361817	14361818	C	G	intergenic
LG1	LG6	14365000	14365001	C	A	intergenic
LG1	LG6	14366002	14366003	T	C	ID=PARG01794
LG1	LG6	14367627	14367628	T	A	ID=PARG01794
LG1	LG6	14370274	14370275	A	G	intergenic
LG1	LG6	14373333	14373334	G	A	intergenic
LG1	LG6	14374426	14374427	G	A	intergenic
LG1	LG6	14375662	14375663	G	C	ID=PARG01796
LG1	LG6	14414013	14414014	A	G	intergenic
LG1	LG6	14617885	14617886	A	C	ID=PARG01820
LG1	LG6	14623483	14623484	T	C	ID=PARG01820
LG1	LG6	14630717	14630718	T	C	ID=PARG01820
LG1	LG6	14666372	14666373	A	G	intergenic
LG1	LG6	14667419	14667420	A	C	intergenic
LG1	LG6	14670617	14670618	A	G	ID=PARG01828
LG1	LG6	14671708	14671709	A	G	intergenic
LG1	LG6	14672738	14672739	C	T	intergenic
LG1	LG6	14673783	14673784	A	G	intergenic
LG1	LG6	14675624	14675625	A	C	ID=PARG01830
LG1	LG6	14676650	14676651	A	C	ID=PARG01830
LG1	LG6	14694018	14694019	T	C	ID=PARG01832
LG1	LG6	14696209	14696210	G	A	intergenic
LG1	LG6	14700390	14700391	A	G	ID=PARG01834
LG1	LG6	14716446	14716447	T	C	ID=PARG01836
LG1	LG6	14724424	14724425	G	A	ID=PARG01837
LG1	LG6	14745906	14745907	T	C	ID=PARG01839
LG1	LG6	14754592	14754593	T	A	ID=PARG01841
LG1	LG6	14762361	14762362	C	A	ID=PARG01842
LG1	LG6	14779093	14779094	T	C	ID=PARG01843
LG1	LG6	14784754	14784755	C	T	ID=PARG01844
LG1	LG6	14789351	14789352	C	T	intergenic
LG1	LG6	14802110	14802111	T	A	intergenic
LG1	LG6	14808693	14808694	T	C	ID=PARG01845
LG1	LG6	14809918	14809919	A	G	ID=PARG01845
LG1	LG6	14829056	14829057	C	T	intergenic
LG1	LG6	14845583	14845584	T	C	ID=PARG01851
LG1	LG6	14856959	14856960	G	A	ID=PARG01852
LG1	LG6	14875116	14875117	C	T	ID=PARG01854
LG1	LG6	14876141	14876142	G	A	ID=PARG01854
LG1	LG6	14877322	14877323	G	T	ID=PARG01854
LG1	LG6	14890396	14890397	T	C	ID=PARG01855
LG1	LG6	14893592	14893593	C	G	intergenic
LG1	LG6	14898401	14898402	G	A	ID=PARG01857
LG1	LG6	14906047	14906048	C	T	ID=PARG01859
LG1	LG6	14915778	14915779	G	A	intergenic
LG1	LG6	14917963	14917964	A	G	ID=PARG01862
LG1	LG6	14924737	14924738	C	T	ID=PARG01863
LG1	LG6	14977159	14977160	C	T	ID=PARG01870
LG1	LG6	14978268	14978269	G	A	ID=PARG01870
LG1	LG6	14979476	14979477	C	T	ID=PARG01870
LG1	LG6	14980642	14980643	C	T	ID=PARG01871
LG1	LG6	14989677	14989678	C	T	ID=PARG01871
LG1	LG6	14990864	14990865	C	T	ID=PARG01871
LG1	LG6	15010373	15010374	A	T	ID=PARG01874
LG1	LG6	15016942	15016943	T	A	ID=PARG01875
LG1	LG6	15021487	15021488	G	A	intergenic
LG1	LG6	15029333	15029334	T	C	ID=PARG01876
LG1	LG6	15030644	15030645	C	T	intergenic
LG1	LG6	15038094	15038095	G	A	ID=PARG01877
LG1	LG6	15039440	15039441	A	G	ID=PARG01877
LG1	LG6	15048561	15048562	T	G	intergenic
LG1	LG6	15049615	15049616	G	T	ID=PARG01878
LG1	LG6	15070261	15070262	G	A	intergenic
LG1	LG6	15071378	15071379	A	G	ID=PARG01881
LG1	LG6	15077470	15077471	T	G	intergenic
LG1	LG6	15083381	15083382	G	A	ID=PARG01882
LG1	LG6	15085507	15085508	G	T	ID=PARG01882
LG1	LG6	15086805	15086806	G	A	ID=PARG01882
LG1	LG6	15096694	15096695	T	C	intergenic
LG1	LG6	15102308	15102309	T	A	ID=PARG01883
LG1	LG6	15105471	15105472	A	C	ID=PARG01883
LG1	LG6	15122053	15122054	C	T	ID=PARG01884
LG1	LG6	15128442	15128443	G	T	ID=PARG01884
LG1	LG6	15134608	15134609	G	A	ID=PARG01884
LG1	LG6	15139307	15139308	T	C	ID=PARG01884
LG1	LG6	15143227	15143228	A	C	ID=PARG01884
LG1	LG6	15164714	15164715	C	T	ID=PARG01884
LG1	LG6	15177017	15177018	G	A	ID=PARG01884
LG1	LG6	15181065	15181066	T	A	intergenic
LG1	LG6	15182091	15182092	T	C	intergenic
LG1	LG6	15191809	15191810	G	A	ID=PARG01889
LG1	LG6	15193998	15193999	A	C	ID=PARG01889
LG1	LG6	15195449	15195450	G	A	ID=PARG01889
LG1	LG6	15197821	15197822	G	T	ID=PARG01889
LG1	LG6	15225189	15225190	G	T	ID=PARG01893
LG1	LG6	15227330	15227331	C	G	ID=PARG01893
LG1	LG6	15228537	15228538	C	T	ID=PARG01893
LG1	LG6	15229614	15229615	G	T	ID=PARG01893
LG1	LG6	15230910	15230911	C	T	ID=PARG01894
LG1	LG6	15233056	15233057	C	G	intergenic
LG1	LG6	15237362	15237363	C	T	ID=PARG01897
LG1	LG6	15240396	15240397	A	T	ID=PARG01897
LG1	LG6	15258035	15258036	C	T	ID=PARG01901
LG1	LG6	15275949	15275950	G	A	ID=PARG01903
LG1	LG6	15277199	15277200	C	T	ID=PARG01903
LG1	LG6	15278211	15278212	T	G	ID=PARG01903
LG1	LG6	15280542	15280543	C	G	ID=PARG01903
LG1	LG6	15283615	15283616	T	C	ID=PARG01904
LG1	LG6	15293070	15293071	T	G	intergenic
LG1	LG6	15295498	15295499	T	C	ID=PARG01906
LG1	LG6	15306437	15306438	C	T	intergenic
LG1	LG6	15311693	15311694	T	C	intergenic
LG1	LG6	15323734	15323735	T	A	intergenic
LG1	LG6	15324908	15324909	C	G	intergenic
LG1	LG6	15338937	15338938	T	C	ID=PARG01911
LG1	LG6	15342667	15342668	T	C	intergenic
LG1	LG6	15355636	15355637	A	C	intergenic
LG1	LG6	15366909	15366910	G	A	ID=PARG01912
LG1	LG6	15379817	15379818	T	G	ID=PARG01914
LG1	LG6	15407643	15407644	C	G	ID=PARG01916
LG1	LG6	15424118	15424119	G	C	ID=PARG01918
LG1	LG6	15426359	15426360	G	A	intergenic
LG1	LG6	15428679	15428680	T	C	intergenic
LG1	LG6	15443870	15443871	C	T	ID=PARG01920
LG1	LG6	15455865	15455866	A	G	ID=PARG01921
LG1	LG6	15460273	15460274	A	G	ID=PARG01921
LG1	LG6	15471119	15471120	T	C	ID=PARG01923
LG1	LG6	15473523	15473524	C	T	ID=PARG01923
LG1	LG6	15474541	15474542	G	T	ID=PARG01923
LG1	LG6	15479540	15479541	A	G	intergenic
LG1	LG6	15483908	15483909	A	G	ID=PARG01926
LG1	LG6	15488523	15488524	A	C	intergenic
LG1	LG6	15527399	15527400	A	T	ID=PARG01933
LG1	LG6	15528479	15528480	A	C	ID=PARG01933
LG1	LG6	15533901	15533902	A	G	ID=PARG01934
LG1	LG6	15534905	15534906	T	A	ID=PARG01934
LG1	LG6	15536087	15536088	C	G	ID=PARG01934
LG1	LG6	15538288	15538289	T	A	ID=PARG01934
LG1	LG6	15551233	15551234	G	A	intergenic
LG1	LG6	15563482	15563483	T	C	ID=PARG01938
LG1	LG6	15564589	15564590	G	A	ID=PARG01938
LG1	LG6	15565719	15565720	G	A	ID=PARG01938
LG1	LG6	15567939	15567940	G	A	ID=PARG01938
LG1	LG6	15571066	15571067	T	C	ID=PARG01938
LG1	LG6	15575736	15575737	A	C	ID=PARG01938
LG1	LG6	15582274	15582275	T	C	ID=PARG01939
LG1	LG6	15584348	15584349	G	T	ID=PARG01939
LG1	LG6	15585373	15585374	G	T	ID=PARG01939
LG1	LG6	15588578	15588579	A	C	ID=PARG01939
LG1	LG6	15591218	15591219	T	A	ID=PARG01939
LG1	LG6	15741339	15741340	G	A	ID=PARG01942
LG1	LG6	15801049	15801050	A	T	ID=PARG01956
LG1	LG6	15808609	15808610	T	G	ID=PARG01957
LG1	LG6	15811100	15811101	G	A	ID=PARG01957
LG1	LG6	15814709	15814710	A	G	ID=PARG01957
LG1	LG6	15817025	15817026	T	C	intergenic
LG1	LG6	15847842	15847843	C	T	ID=PARG01962
LG1	LG6	15852898	15852899	T	C	intergenic
LG1	LG6	15872391	15872392	T	C	intergenic
LG1	LG6	15880459	15880460	G	A	intergenic
LG1	LG6	15884992	15884993	G	T	ID=PARG01966
LG1	LG6	15887887	15887888	C	G	ID=PARG01966
LG1	LG6	15937417	15937418	G	T	ID=PARG01969
LG1	LG6	15948905	15948906	T	C	ID=PARG01970
LG1	LG6	15956736	15956737	A	G	ID=PARG01972
LG1	LG6	15963398	15963399	G	T	intergenic
LG1	LG6	15965714	15965715	T	C	ID=PARG01973
LG1	LG6	15966726	15966727	G	C	ID=PARG01973
LG1	LG6	16043094	16043095	T	C	intergenic
LG1	LG6	16057201	16057202	C	G	ID=PARG01984
LG1	LG6	16059293	16059294	G	A	ID=PARG01984
LG1	LG6	16063674	16063675	T	A	intergenic
LG1	LG6	16072531	16072532	C	A	intergenic
LG1	LG6	16079463	16079464	G	A	ID=PARG01988
LG1	LG6	16082652	16082653	G	T	intergenic
LG1	LG6	16092710	16092711	T	C	ID=PARG01989
LG1	LG6	16105516	16105517	T	A	ID=PARG01990
LG1	LG6	16108363	16108364	T	G	ID=PARG01990
LG1	LG6	16109700	16109701	G	A	ID=PARG01990
LG1	LG6	16116898	16116899	G	A	ID=PARG01991
LG1	LG6	16118007	16118008	C	T	intergenic
LG1	LG6	16120049	16120050	G	A	intergenic
LG1	LG6	16178634	16178635	C	A	intergenic
LG1	LG6	16212800	16212801	G	C	intergenic
LG1	LG6	16214915	16214916	T	C	intergenic
LG1	LG6	16216016	16216017	C	A	intergenic
LG1	LG6	16221058	16221059	A	G	intergenic
LG1	LG6	16223294	16223295	A	T	intergenic
LG1	LG6	16225680	16225681	C	T	ID=PARG02006
LG1	LG6	16229280	16229281	T	C	ID=PARG02006
LG1	LG6	16244324	16244325	G	C	intergenic
LG1	LG6	16245851	16245852	T	A	ID=PARG02008
LG1	LG6	16250611	16250612	G	A	intergenic
LG1	LG6	16257093	16257094	G	T	intergenic
LG1	LG6	16258157	16258158	T	C	intergenic
LG1	LG6	16263800	16263801	C	T	ID=PARG02011
LG1	LG6	16268602	16268603	A	G	intergenic
LG1	LG6	16274467	16274468	C	A	intergenic
LG1	LG6	16331935	16331936	C	T	ID=PARG02015
LG1	LG6	16335281	16335282	T	C	ID=PARG02015
LG1	LG6	16338777	16338778	A	T	ID=PARG02015
LG1	LG6	16339998	16339999	A	T	ID=PARG02015
LG1	LG6	16347771	16347772	A	G	ID=PARG02015
LG1	LG6	16351872	16351873	T	G	ID=PARG02015
LG1	LG6	16377154	16377155	G	A	ID=PARG02015
LG1	LG6	16379333	16379334	G	A	ID=PARG02015
LG1	LG6	16380363	16380364	G	T	ID=PARG02015
LG1	LG6	16391411	16391412	T	A	ID=PARG02015
LG1	LG6	16403712	16403713	T	G	ID=PARG02015
LG1	LG6	16436114	16436115	C	A	ID=PARG02015
LG1	LG6	16438674	16438675	G	C	ID=PARG02015
LG1	LG6	16439881	16439882	T	A	ID=PARG02015
LG1	LG6	16442498	16442499	T	C	ID=PARG02015
LG1	LG6	16443548	16443549	T	G	ID=PARG02015
LG1	LG6	16448774	16448775	A	T	ID=PARG02015
LG1	LG6	16451027	16451028	A	C	ID=PARG02015
LG1	LG6	16455929	16455930	C	G	ID=PARG02015
LG1	LG6	16458496	16458497	C	T	ID=PARG02015
LG1	LG6	16460845	16460846	G	A	ID=PARG02015
LG1	LG6	16461882	16461883	C	A	ID=PARG02015
LG1	LG6	16465470	16465471	T	A	ID=PARG02015
LG1	LG6	16466587	16466588	G	A	ID=PARG02015
LG1	LG6	16467606	16467607	T	C	ID=PARG02015
LG1	LG6	16468747	16468748	A	C	ID=PARG02015
LG1	LG6	16473519	16473520	A	T	ID=PARG02015
LG1	LG6	16476960	16476961	C	G	ID=PARG02015
LG1	LG6	16478291	16478292	G	A	ID=PARG02015
LG1	LG6	16487051	16487052	C	A	ID=PARG02015
LG1	LG6	16490296	16490297	G	T	ID=PARG02015
LG1	LG6	16492516	16492517	T	C	ID=PARG02015
LG1	LG6	16493747	16493748	T	C	ID=PARG02015
LG1	LG6	16496427	16496428	T	G	ID=PARG02015
LG1	LG6	16516618	16516619	T	G	ID=PARG02015
LG1	LG6	16517655	16517656	T	G	ID=PARG02015
LG1	LG6	16519753	16519754	G	T	ID=PARG02015
LG1	LG6	16521724	16521725	G	A	ID=PARG02015
LG1	LG6	16522898	16522899	G	A	ID=PARG02015
LG1	LG6	16526629	16526630	G	A	ID=PARG02015
LG1	LG6	16549171	16549172	A	C	ID=PARG02015
LG1	LG6	16570580	16570581	T	C	ID=PARG02015
LG1	LG6	16572171	16572172	G	A	ID=PARG02015
LG1	LG6	16579487	16579488	G	C	ID=PARG02015
LG1	LG6	16582895	16582896	G	A	ID=PARG02015
LG1	LG6	16584235	16584236	C	A	ID=PARG02015
LG1	LG6	16615139	16615140	A	T	ID=PARG02015
LG1	LG6	16633543	16633544	A	G	ID=PARG02015
LG1	LG6	16637887	16637888	T	C	ID=PARG02015
LG1	LG6	16649555	16649556	C	A	ID=PARG02015
LG1	LG6	16651485	16651486	G	T	ID=PARG02015
LG1	LG6	16664183	16664184	G	C	ID=PARG02015
LG1	LG6	16682639	16682640	T	G	ID=PARG02015
LG1	LG6	16691370	16691371	T	A	ID=PARG02015
LG1	LG6	16692430	16692431	C	A	ID=PARG02015
LG1	LG6	16722001	16722002	T	G	ID=PARG02015
LG1	LG6	16723535	16723536	T	A	ID=PARG02015
LG1	LG6	16732810	16732811	C	G	ID=PARG02015
LG1	LG6	16740782	16740783	T	C	ID=PARG02015
LG1	LG6	16744951	16744952	T	C	ID=PARG02015
LG1	LG6	16746099	16746100	G	A	ID=PARG02015
LG1	LG6	16754186	16754187	T	G	ID=PARG02015
LG1	LG6	16755802	16755803	G	A	ID=PARG02015
LG1	LG6	16761687	16761688	G	A	ID=PARG02077
LG1	LG6	16763991	16763992	T	G	ID=PARG02077
LG1	LG6	16770486	16770487	C	T	ID=PARG02078
LG1	LG6	16772917	16772918	C	T	ID=PARG02078
LG1	LG6	16782308	16782309	C	T	ID=PARG02081
LG1	LG6	16789350	16789351	A	T	ID=PARG02082
LG1	LG6	16802039	16802040	C	T	intergenic
LG1	LG6	16814318	16814319	G	C	ID=PARG02084
LG1	LG6	16815499	16815500	G	T	intergenic
LG1	LG6	16825814	16825815	C	A	intergenic
LG1	LG6	16828704	16828705	C	A	intergenic
LG1	LG6	16829794	16829795	G	T	ID=PARG02086
LG1	LG6	16831190	16831191	T	A	ID=PARG02086
LG1	LG6	16837012	16837013	C	A	intergenic
LG1	LG6	16838317	16838318	A	G	intergenic
LG1	LG6	16839462	16839463	C	T	ID=PARG02087
LG1	LG6	16840536	16840537	G	A	ID=PARG02087
LG1	LG6	16842810	16842811	G	T	intergenic
LG1	LG6	16850606	16850607	C	T	intergenic
LG1	LG6	16851642	16851643	C	T	intergenic
LG1	LG6	16852716	16852717	C	A	ID=PARG02088
LG1	LG6	16856064	16856065	A	C	ID=PARG02088
LG1	LG6	16863982	16863983	C	T	intergenic
LG1	LG6	16864994	16864995	C	T	ID=PARG02089
LG1	LG6	16866103	16866104	T	C	ID=PARG02089
LG1	LG6	16867133	16867134	C	T	ID=PARG02089
LG1	LG6	16870340	16870341	A	G	ID=PARG02090
LG1	LG6	16871538	16871539	C	A	ID=PARG02090
LG1	LG6	16874810	16874811	G	A	intergenic
LG1	LG6	16879498	16879499	T	C	intergenic
LG1	LG6	16881104	16881105	G	A	ID=PARG02092
LG1	LG6	16890770	16890771	G	T	intergenic
LG1	LG6	16891969	16891970	T	C	intergenic
LG1	LG6	16892978	16892979	G	A	intergenic
LG1	LG6	16896233	16896234	C	A	ID=PARG02093
LG1	LG6	16897238	16897239	C	A	intergenic
LG1	LG6	16898364	16898365	T	G	intergenic
LG1	LG6	16902135	16902136	A	G	intergenic
LG1	LG6	16903175	16903176	T	A	intergenic
LG1	LG6	16905270	16905271	G	A	ID=PARG02095
LG1	LG6	16916103	16916104	G	C	ID=PARG02096
LG1	LG6	16917887	16917888	T	G	intergenic
LG1	LG6	16924482	16924483	A	G	intergenic
LG1	LG6	16942318	16942319	T	C	ID=PARG02100
LG1	LG6	16951024	16951025	G	A	ID=PARG02102
LG1	LG6	16954663	16954664	G	T	ID=PARG02104
LG1	LG6	16955696	16955697	G	T	ID=PARG02104
LG1	LG6	16956934	16956935	T	C	ID=PARG02104
LG1	LG6	16960796	16960797	C	T	ID=PARG02105
LG1	LG6	16962134	16962135	T	C	ID=PARG02105
LG1	LG6	16965536	16965537	A	T	ID=PARG02106
LG1	LG6	16966864	16966865	C	T	ID=PARG02106
LG1	LG6	16976776	16976777	G	T	ID=PARG02108
LG1	LG6	16978116	16978117	C	G	ID=PARG02108
LG1	LG6	16982420	16982421	G	T	intergenic
LG1	LG6	16985712	16985713	C	A	intergenic
LG1	LG6	16987022	16987023	T	G	ID=PARG02109
LG1	LG6	16999805	16999806	T	C	ID=PARG02112
LG1	LG6	17003525	17003526	G	A	ID=PARG02113
LG1	LG6	17004735	17004736	A	G	ID=PARG02113
LG1	LG6	17005919	17005920	T	C	ID=PARG02113
LG1	LG6	17009212	17009213	A	G	ID=PARG02113
LG1	LG6	17015984	17015985	T	A	ID=PARG02114
LG1	LG6	17017275	17017276	G	T	intergenic
LG1	LG6	17024016	17024017	A	G	intergenic
LG1	LG6	17026065	17026066	A	T	ID=PARG02116
LG1	LG6	17027633	17027634	G	T	ID=PARG02116
LG1	LG6	17029993	17029994	T	A	ID=PARG02117
LG1	LG6	17037397	17037398	G	A	ID=PARG02119
LG1	LG6	17038514	17038515	C	T	ID=PARG02119
LG1	LG6	17039858	17039859	G	A	ID=PARG02119
LG1	LG6	17041468	17041469	C	A	ID=PARG02119
LG1	LG6	17042553	17042554	T	C	ID=PARG02119
LG1	LG6	17046757	17046758	G	C	ID=PARG02120
LG1	LG6	17047783	17047784	G	A	ID=PARG02120
LG1	LG6	17049279	17049280	T	C	ID=PARG02120
LG1	LG6	17050415	17050416	T	C	ID=PARG02121
LG1	LG6	17052191	17052192	G	T	ID=PARG02121
LG1	LG6	17053217	17053218	T	C	ID=PARG02121
LG1	LG6	17055262	17055263	T	A	ID=PARG02122
LG1	LG6	17060346	17060347	C	T	intergenic
LG1	LG6	17065458	17065459	G	A	ID=PARG02123
LG1	LG6	17068099	17068100	T	G	intergenic
LG1	LG6	17071780	17071781	G	A	ID=PARG02124
LG1	LG6	17074906	17074907	T	A	intergenic
LG1	LG6	17081460	17081461	G	C	intergenic
LG1	LG6	17083858	17083859	T	C	intergenic
LG1	LG6	17092542	17092543	A	C	intergenic
LG1	LG6	17093857	17093858	A	C	ID=PARG02126
LG1	LG6	17095604	17095605	T	A	ID=PARG02127
LG1	LG6	17159729	17159730	G	T	ID=PARG02136
LG1	LG6	17193782	17193783	T	C	intergenic
LG1	LG6	17197886	17197887	C	A	ID=PARG02145
LG1	LG6	17223279	17223280	A	G	ID=PARG02151
LG1	LG6	17224417	17224418	A	G	ID=PARG02151
LG1	LG6	17226822	17226823	T	G	ID=PARG02151
LG1	LG6	17229207	17229208	C	G	ID=PARG02151
LG1	LG6	17230505	17230506	C	G	ID=PARG02151
LG1	LG6	17238417	17238418	C	T	intergenic
LG1	LG6	17243298	17243299	T	A	ID=PARG02153
LG1	LG6	17252888	17252889	C	A	ID=PARG02154
LG1	LG6	17258967	17258968	G	C	ID=PARG02155
LG1	LG6	17262161	17262162	C	A	ID=PARG02157
LG1	LG6	17266286	17266287	G	C	intergenic
LG1	LG6	17268323	17268324	G	A	intergenic
LG1	LG6	17270764	17270765	T	A	intergenic
LG1	LG6	17272773	17272774	G	A	intergenic
LG1	LG6	17279871	17279872	T	C	ID=PARG02160
LG1	LG6	17308852	17308853	C	T	ID=PARG02164
LG1	LG6	17310906	17310907	G	C	intergenic
LG1	LG6	17314407	17314408	G	C	ID=PARG02166
LG1	LG6	17318752	17318753	T	A	intergenic
LG1	LG6	17321562	17321563	T	C	ID=PARG02168
LG1	LG6	17332912	17332913	C	G	intergenic
LG1	LG6	17344570	17344571	T	G	ID=PARG02172
LG1	LG6	17348673	17348674	T	C	intergenic
LG1	LG6	17350238	17350239	G	A	ID=PARG02173
LG1	LG6	17362319	17362320	T	C	ID=PARG02175
LG1	LG6	17364412	17364413	C	T	intergenic
LG1	LG6	17365414	17365415	G	A	intergenic
LG1	LG6	17371274	17371275	A	G	ID=PARG02176
LG1	LG6	17380208	17380209	G	A	ID=PARG02177
LG1	LG6	17381965	17381966	C	A	intergenic
LG1	LG6	17383179	17383180	G	A	ID=PARG02178
LG1	LG6	17384197	17384198	G	T	ID=PARG02178
LG1	LG6	17385411	17385412	A	G	ID=PARG02178
LG1	LG6	17398789	17398790	A	G	intergenic
LG1	LG6	17401301	17401302	G	A	ID=PARG02179
LG1	LG6	17402654	17402655	T	C	ID=PARG02179
LG1	LG6	17404804	17404805	T	A	intergenic
LG1	LG6	17409058	17409059	C	T	intergenic
LG1	LG6	17415865	17415866	A	T	ID=PARG02180
LG1	LG6	17421205	17421206	A	G	ID=PARG02181
LG1	LG6	17427148	17427149	A	G	ID=PARG02182
LG1	LG6	17428424	17428425	T	A	ID=PARG02182
LG1	LG6	17437938	17437939	G	A	ID=PARG02182
LG1	LG6	17439156	17439157	C	T	ID=PARG02182
LG1	LG6	17442471	17442472	T	A	ID=PARG02182
LG1	LG6	17444559	17444560	A	C	ID=PARG02182
LG1	LG6	17453891	17453892	A	G	ID=PARG02182
LG1	LG6	17455998	17455999	T	C	ID=PARG02182
LG1	LG6	17457226	17457227	G	A	ID=PARG02182
LG1	LG6	17460580	17460581	G	T	ID=PARG02182
LG1	LG6	17461592	17461593	T	C	ID=PARG02182
LG1	LG6	17471559	17471560	G	A	ID=PARG02182
LG1	LG6	17473860	17473861	C	T	ID=PARG02182
LG1	LG6	17474940	17474941	T	G	ID=PARG02182
LG1	LG6	17476106	17476107	C	A	ID=PARG02182
LG1	LG6	17477745	17477746	A	G	ID=PARG02182
LG1	LG6	17482514	17482515	G	A	ID=PARG02182
LG1	LG6	17485191	17485192	T	C	ID=PARG02182
LG1	LG6	17500506	17500507	T	C	ID=PARG02182
LG1	LG6	17509894	17509895	A	G	ID=PARG02182
LG1	LG6	17513363	17513364	G	C	ID=PARG02182
LG1	LG6	17528354	17528355	G	A	ID=PARG02182
LG1	LG6	17529599	17529600	T	G	ID=PARG02182
LG1	LG6	17531708	17531709	C	A	ID=PARG02182
LG1	LG6	17534347	17534348	A	T	ID=PARG02182
LG1	LG6	17598604	17598605	G	A	ID=PARG02182
LG1	LG6	17599714	17599715	A	G	ID=PARG02182
LG1	LG6	17600956	17600957	T	G	ID=PARG02182
LG1	LG6	17603118	17603119	G	T	ID=PARG02182
LG1	LG6	17604162	17604163	G	A	ID=PARG02182
LG1	LG6	17605370	17605371	A	G	ID=PARG02182
LG1	LG6	17608639	17608640	T	A	ID=PARG02182
LG1	LG6	17610218	17610219	G	T	ID=PARG02182
LG1	LG6	17613565	17613566	C	T	ID=PARG02182
LG1	LG6	17614583	17614584	C	A	ID=PARG02182
LG1	LG6	17621170	17621171	C	A	ID=PARG02182
LG1	LG6	17623664	17623665	C	A	ID=PARG02182
LG1	LG6	17626234	17626235	T	C	ID=PARG02182
[truncated: 22,489 more rows]

## Sheet: Sheet2
SRA accession number of WGS and transcriptome libraries used for probe design
Source	Bioproject	Run	Cultivar	Tissue	Library
DNA	PRJNA292050	SRR2153172	A3521	Leaf	PAIRED
DNA	PRJNA292050	SRR2153173	A3522	Leaf	PAIRED
DNA	PRJNA292050	SRR2153178	A4316	Leaf	PAIRED
DNA	PRJNA292050	SRR2153183	A4804	Leaf	PAIRED
DNA	PRJNA292050	SRR2153167	Alfred_A2662	Leaf	PAIRED
DNA	PRJNA292050	SRR2153156	ANDSWEE_A2205	Leaf	PAIRED
DNA	PRJNA292050	SRR2153136	ARROGANTE_A1314	Leaf	PAIRED
DNA	PRJNA292050	SRR2153142	AVIKALINE_A1711	Leaf	PAIRED
DNA	PRJNA292050	SRR2153135	BADAMI_A1267	Leaf	PAIRED
DNA	PRJNA292050	SRR2153155	BEBECO_A2204	Leaf	PAIRED
DNA	PRJNA292050	SRR2153127	Bergeron_A0660	Leaf	PAIRED
DNA	PRJNA292050	SRR2153180	Bo90610010=Bora_A4373	Leaf	PAIRED
DNA	PRJNA292050	SRR2153168	BOUCHERAN BOUTARD_A2734	Leaf	PAIRED
DNA	PRJNA292050	SRR2153184	BULIDA_Bulida	Leaf	PAIRED
DNA	PRJNA292050	SRR2153189	Cafona_A0544	Leaf	PAIRED
DNA	PRJNA292050	SRR2153152	CAID AGDZ n2_A2069	Leaf	PAIRED
DNA	PRJNA292050	SRR2153138	Canino_A1343	Leaf	PAIRED
DNA	PRJNA292050	SRR2153171	EARLY BLUSH_A2928	Leaf	PAIRED
DNA	PRJNA292050	SRR2153163	EREVANI_A2348	Leaf	PAIRED
DNA	PRJNA292050	SRR2153145	Harcot_A1811	Leaf	PAIRED
DNA	PRJNA292050	SRR2153147	HARGRAND_A1814	Leaf	PAIRED
DNA	PRJNA292050	SRR2153190	HENDERSON_A0634	Leaf	PAIRED
DNA	PRJNA292050	SRR2153177	INCOMPARABLE DE MALISSARD_A4294	Leaf	PAIRED
DNA	PRJNA292050	SRR2153160	LAMBERTIN n1_A2311	Leaf	PAIRED
DNA	PRJNA292050	SRR2153176	LARCLYD_A4222	Leaf	PAIRED
DNA	PRJNA292050	SRR2153146	LAYCOT_A1813	Leaf	PAIRED
DNA	PRJNA292050	SRR2153128	LUIZET_A0665	Leaf	PAIRED
DNA	PRJNA292050	SRR2153132	MADARSKA NARIJLEPSIA_A0882	Leaf	PAIRED
DNA	PRJNA292050	SRR2153134	MANICOT_A1236	Leaf	PAIRED
DNA	PRJNA292050	SRR2153151	MAROUCH n14_A2067	Leaf	PAIRED
DNA	PRJNA292050	SRR2153150	MAROUCH n4_A2065	Leaf	PAIRED
DNA	PRJNA292050	SRR2153159	MEI HWANG_A0300	Leaf	PAIRED
DNA	PRJNA292050	SRR2153185	MONACO BELLO_Monaco Bello	Leaf	PAIRED
DNA	PRJNA292050	SRR2153170	Moniqui_A0500	Leaf	PAIRED
DNA	PRJNA292050	SRR2153166	MOORPARK_A2635	Leaf	PAIRED
DNA	PRJNA292050	SRR2165083	MORDEN 604_A0682	Leaf	PAIRED
DNA	PRJNA292050	SRR2153182	MURCIANA_A4374	Leaf	PAIRED
DNA	PRJNA292050	SRR2153140	NIKITSKII_A1693	Leaf	PAIRED
DNA	PRJNA292050	SRR2153162	OLIMP_A2343	Leaf	PAIRED
DNA	PRJNA292050	SRR2153169	ORANGERED STANDARD_A2894	Leaf	PAIRED
DNA	PRJNA292050	SRR2153149	PALSTEYN_A1956	Leaf	PAIRED
DNA	PRJNA292050	SRR2153191	PAVIOT_A0654	Leaf	PAIRED
DNA	PRJNA292050	SRR2153137	PECHE DE NANCY_A0076	Leaf	PAIRED
DNA	PRJNA292050	SRR2153139	Perfection_A1453	Leaf	PAIRED
DNA	PRJNA292050	SRR2153181	POIZAT_A0539	Leaf	PAIRED
DNA	PRJNA292050	SRR2153126	PRECOCE AMPUIS_A0039	Leaf	PAIRED
DNA	PRJNA292050	SRR2153144	PRECOCE DE TYRINTHE_A1809	Leaf	PAIRED
DNA	PRJNA292050	SRR2153186	PRECOCE D'IMOLA_Precoce dimola	Leaf	PAIRED
DNA	PRJNA292050	SRR2153179	PRIBOTO_A4322	Leaf	PAIRED
DNA	PRJNA292050	SRR2153131	PSEUDO ROYAL_A0862	Leaf	PAIRED
DNA	PRJNA292050	SRR2153175	ROBADA_A3862	Leaf	PAIRED
DNA	PRJNA292050	SRR2153153	ROUGE DE FOURNES_A2129	Leaf	PAIRED
DNA	PRJNA292050	SRR2153148	ROUGE DU ROUSSILLON_A0157	Leaf	PAIRED
DNA	PRJNA292050	SRR2153187	San Castrese_San Castrese	Leaf	PAIRED
DNA	PRJNA292050	SRR2153161	SATURN_A2340	Leaf	PAIRED
DNA	PRJNA292050	SRR2153130	SCREARA_A0804	Leaf	PAIRED
DNA	PRJNA292050	SRR2153133	SILISTRA X ANANAS_A0892	Leaf	PAIRED
DNA	PRJNA292050	SRR2153164	STELLA_A2382	Leaf	PAIRED
DNA	PRJNA292050	SRR2153192	Sucre de Holub_A0010	Leaf	PAIRED
DNA	PRJNA292050	SRR2153157	SUNGLO_A2217	Leaf	PAIRED
DNA	PRJNA292050	SRR2153141	SUPER ROUGE_A1710	Leaf	PAIRED
DNA	PRJNA292050	SRR2153143	TARDIF DE BORDANEIL_A1793	Leaf	PAIRED
DNA	PRJNA292050	SRR2153154	VEECOT_A2156	Leaf	PAIRED
DNA	PRJNA292050	SRR2153188	VELAZQUEZ_Velazquez	Leaf	PAIRED
DNA	PRJNA292050	SRR2153174	VESTAR_A3698VS	Leaf	PAIRED
DNA	PRJNA292050	SRR2153158	VIVAGOLD_A2219	Leaf	PAIRED
RNA	PRJNA237575	-	Lun Tai Xiao Bai Xing	seed	PAIRED
RNA	PRJNA295439	-	Ungarische Beste, Harcot	leaf	PAIRED
RNA	PRJNA369228	-	Lun Tai Bai Xing	fruit	PAIRED
RNA	PRJNA385390	-	Janali	fruit peel	PAIRED
RNA	PRJNA387702	-	Canino, Goldrich, Stella	leaf (PPV infection)	PAIRED
RNA	PRJNA506502	-	Janali	fruit peel	PAIRED
RNA	PRJNA562811	-	GC 3-7C, GC 2-11C	fruit	PAIRED

## Sheet: Sheet3
unfiltered SNPs statistics (32,492 loci)
Site Name	Physical Position	Major Allele	Minor Allele	Minor Allele Frequency	Proportion Heterozygous	Proportion Missing
SNP1	35128	T	C	0.11066	0.20492	0.04688
SNP2	35147	T	C	0.44958	0.46218	0.07031
SNP3	35164	C	A	0.15417	0.275	0.0625
SNP4	36650	A	T	0.33858	0.44094	0.00781
SNP5	40606	G	A	0.44094	0.47244	0.00781
SNP14	45114	A	T	0.40909	0.42149	0.05469
SNP15	48568	C	T	0.39764	0.44882	0.00781
SNP16	48590	C	T	0.20472	0.29921	0.00781
SNP18	55294	G	A	0.35039	0.44882	0.00781
SNP19	55311	C	G	0.11024	0.20472	0.00781
SNP20	55317	C	G	0.08268	0.08661	0.00781
SNP22	57649	C	A	0.0748	0.14961	0.00781
SNP23	57655	G	C	0.39764	0.48031	0.00781
SNP25	58803	A	G	0.1378	0.16535	0.00781
SNP28	61169	A	G	0.212	0.264	0.02344
SNP31	81856	A	T	0.13889	0.18254	0.01562
SNP32	81866	A	T	0.05859	0.11719	0
SNP34	107637	A	G	0.36614	0.38583	0.00781
SNP35	139218	A	T	0.20079	0.35433	0.00781
SNP38	146329	T	G	0.44882	0.50394	0.00781
SNP41	150861	A	T	0.30859	0.39844	0
SNP42	156200	G	A	0.32283	0.40945	0.00781
SNP43	156213	C	T	0.32283	0.40945	0.00781
SNP45	157315	G	A	0.26953	0.36719	0
SNP46	165505	T	G	0.49213	0.41732	0.00781
SNP47	165506	A	T	0.04724	0.07874	0.00781
SNP48	165513	A	C	0.22835	0.29921	0.00781
SNP49	168775	A	T	0.32677	0.43307	0.00781
SNP50	170004	C	T	0.01172	0.02344	0
SNP51	170009	T	G	0.48031	0.48819	0.00781
SNP52	170014	C	T	0.05859	0.11719	0
SNP53	172160	C	A	0.01172	0.02344	0
SNP54	172164	C	G	0.22266	0.28906	0
SNP55	172178	G	C	0.40157	0.37795	0.00781
SNP62	194524	G	A	0.38281	0.5	0
SNP70	197693	G	A	0.35039	0.46457	0.00781
SNP71	204694	T	C	0.04724	0.07874	0.00781
SNP72	204710	C	T	0.33465	0.38583	0.00781
SNP73	206785	C	A	0.34766	0.38281	0
SNP74	206805	C	T	0.34375	0.39062	0
SNP77	215820	A	G	0.01575	0.0315	0.00781
SNP78	215840	A	G	0.13386	0.23622	0.00781
SNP79	218083	G	A	0.35433	0.3622	0.00781
SNP80	218100	C	G	0.01181	0.02362	0.00781
SNP84	219131	G	A	0.48425	0.48031	0.00781
SNP86	224432	A	G	0.44488	0.43307	0.00781
SNP89	230364	A	G	0.02362	0.04724	0.00781
SNP90	230417	C	T	0.48819	0.53543	0.00781
SNP92	234658	C	G	0.40234	0.49219	0
SNP103	256744	T	A	0.03543	0.07087	0.00781
SNP106	259935	A	C	0.16406	0.3125	0
SNP107	259947	G	A	0.16406	0.3125	0
SNP111	266862	C	T	0.19531	0.35938	0
SNP113	269355	G	C	0.09449	0.18898	0.00781
SNP115	274051	A	C	0.18651	0.34127	0.01562
SNP116	274068	G	A	0.18651	0.34127	0.01562
SNP118	285236	C	G	0.22619	0.35714	0.01562
SNP119	285240	T	C	0.22619	0.35714	0.01562
SNP120	289025	T	C	0.14	0.248	0.02344
SNP127	313089	C	T	0.43651	0.42857	0.01562
SNP128	321281	A	G	0.05118	0.10236	0.00781
SNP129	321317	T	C	0.14961	0.25197	0.00781
SNP130	327165	G	A	0.1811	0.29921	0.00781
SNP131	345953	C	T	0.35039	0.46457	0.00781
SNP133	347034	C	T	0.45238	0.46032	0.01562
SNP134	347048	C	A	0.06299	0.11024	0.00781
SNP135	360470	T	G	0.4375	0.45312	0
SNP136	363037	T	C	0.07812	0.125	0
SNP137	363054	G	A	0.39453	0.44531	0
SNP138	364208	T	A	0.37008	0.45669	0.00781
SNP140	365444	C	T	0.27344	0.35938	0
SNP141	365448	G	T	0.36328	0.46094	0
SNP142	365449	C	T	0.36328	0.46094	0
SNP144	366803	T	C	0.48828	0.46094	0
SNP150	368429	A	G	0.39764	0.46457	0.00781
SNP151	368442	C	T	0.06746	0.13492	0.01562
SNP154	481539	G	A	0.19291	0.30709	0.00781
SNP156	481557	T	C	0.33071	0.4252	0.00781
SNP157	487689	C	T	0.22656	0.3125	0
SNP158	487703	G	A	0.32283	0.44094	0.00781
SNP159	489451	T	A	0.2874	0.35433	0.00781
SNP161	492977	G	A	0.33594	0.42188	0
SNP165	498571	A	G	0.33594	0.32812	0
SNP167	503316	G	A	0.47154	0.69919	0.03906
SNP168	504871	A	G	0.052	0.088	0.02344
SNP169	504877	A	C	0.052	0.088	0.02344
SNP170	504914	C	G	0.2561	0.23577	0.03906
SNP171	506709	G	T	0.05469	0.10938	0
SNP172	506716	C	T	0.05078	0.10156	0
SNP173	506719	T	A	0.29688	0.34375	0
SNP175	517107	A	G	0.36694	0.34677	0.03125
SNP176	517129	A	C	0.06	0.12	0.02344
SNP177	517132	T	A	0.06	0.12	0.02344
SNP178	517134	A	C	0.06	0.12	0.02344
SNP180	520614	T	C	0.05906	0.11811	0.00781
SNP181	520615	G	A	0.05906	0.11811	0.00781
SNP182	520619	C	T	0.37402	0.40157	0.00781
SNP183	522937	A	T	0.05859	0.11719	0
SNP184	522961	C	T	0.33071	0.45669	0.00781
SNP185	522980	A	C	0.05906	0.11811	0.00781
SNP186	524639	G	A	0.05859	0.11719	0
SNP187	524668	T	C	0.28516	0.35156	0
SNP195	527861	T	C	0.29528	0.30709	0.00781
SNP196	547718	C	T	0.0748	0.10236	0.00781
SNP197	550068	T	C	0.08	0.096	0.02344
SNP199	551283	T	C	0.05859	0.11719	0
SNP200	551295	C	T	0.46457	0.48819	0.00781
SNP201	554263	A	G	0.46457	0.48819	0.00781
SNP204	555266	G	A	0.07874	0.09449	0.00781
SNP206	558492	C	T	0.07874	0.09449	0.00781
SNP207	559722	C	A	0.07812	0.09375	0
SNP209	566088	G	T	0.22835	0.31496	0.00781
SNP210	566098	A	G	0.0748	0.10236	0.00781
SNP211	567617	C	T	0.22441	0.30709	0.00781
SNP212	567625	A	G	0.4685	0.48031	0.00781
SNP213	567626	T	G	0.4685	0.48031	0.00781
SNP214	572623	C	G	0.08197	0.03279	0.04688
SNP215	572632	G	T	0.25417	0.275	0.0625
SNP218	576238	G	A	0.35938	0.4375	0
SNP219	578653	A	G	0.32812	0.4375	0
SNP220	581007	T	C	0.07874	0.09449	0.00781
SNP222	584949	C	A	0.23228	0.35433	0.00781
SNP223	584965	G	C	0.31102	0.40157	0.00781
SNP224	584966	T	C	0.23228	0.35433	0.00781
SNP225	601218	C	T	0.42126	0.52756	0.00781
SNP226	602759	T	C	0.01969	0.03937	0.00781
SNP228	602806	T	C	0.28175	0.37302	0.01562
SNP230	603876	T	C	0.28629	0.34677	0.03125
SNP231	603898	T	C	0.308	0.424	0.02344
SNP232	609205	T	C	0.36328	0.39844	0
SNP233	609212	G	C	0.10156	0.17188	0
SNP234	609214	T	C	0.29297	0.35156	0
SNP236	610810	A	T	0.37903	0.33871	0.03125
SNP237	615446	G	A	0.3937	0.48819	0.00781
SNP238	618992	G	A	0.37795	0.48819	0.00781
SNP240	622328	T	C	0.3937	0.4252	0.00781
SNP241	624839	T	C	0.0315	0.06299	0.00781
SNP243	627894	C	T	0.2874	0.41732	0.00781
SNP246	629523	A	C	0.47244	0.48819	0.00781
SNP247	629546	C	T	0.23622	0.33071	0.00781
SNP248	630816	A	G	0.492	0.456	0.02344
SNP252	632007	T	C	0.1626	0.2439	0.03906
SNP253	632012	A	G	0.33613	0.36975	0.07031
SNP256	633363	C	T	0.04724	0.09449	0.00781
SNP257	633379	A	T	0.37805	0.38211	0.03906
SNP267	639356	T	C	0.40234	0.46094	0
SNP268	639359	T	G	0.40234	0.46094	0
SNP270	640659	A	C	0.05118	0.10236	0.00781
SNP271	640663	G	A	0.37795	0.44094	0.00781
SNP272	645145	T	C	0.37795	0.45669	0.00781
SNP273	658646	A	G	0.45276	0.48031	0.00781
SNP277	662854	A	G	0.42857	0.42857	0.01562
SNP278	669154	A	T	0.37795	0.50394	0.00781
SNP279	670229	G	A	0.40234	0.46094	0
SNP280	672891	G	A	0.2874	0.40157	0.00781
SNP281	672898	C	T	0.05118	0.10236	0.00781
SNP282	672900	T	C	0.06693	0.11811	0.00781
SNP283	678272	G	A	0.35827	0.44882	0.00781
SNP284	678291	T	A	0.35827	0.49606	0.00781
SNP285	689094	C	G	0.26772	0.34646	0.00781
SNP295	736183	A	G	0.05906	0.08661	0.00781
SNP298	739990	C	A	0.40157	0.4252	0.00781
SNP300	741871	T	C	0.17578	0.25781	0
SNP301	741881	C	A	0.24219	0.3125	0
SNP302	760451	G	A	0.20312	0.29688	0
SNP304	761631	C	A	0.19922	0.30469	0
SNP305	764581	G	A	0.164	0.248	0.02344
SNP308	764627	G	A	0.21654	0.30709	0.00781
SNP313	770175	A	C	0.35433	0.44094	0.00781
SNP314	773971	C	A	0.44141	0.42969	0
SNP315	782967	A	C	0.15748	0.26772	0.00781
SNP316	782980	G	A	0.412	0.504	0.02344
SNP318	787074	A	G	0.45276	0.48031	0.00781
SNP329	796005	G	A	0.36614	0.43307	0.00781
SNP333	797203	C	A	0.48425	0.48031	0.00781
SNP334	809221	A	T	0.33984	0.41406	0
SNP335	815334	T	C	0.32422	0.44531	0
SNP336	815340	C	T	0.32422	0.44531	0
SNP338	817523	G	A	0.30859	0.44531	0
SNP339	822513	C	G	0.4685	0.46457	0.00781
SNP340	823551	A	C	0.33333	0.33333	0.01562
SNP341	823568	G	A	0.456	0.464	0.02344
SNP342	825774	A	G	0.46457	0.47244	0.00781
SNP343	829316	G	A	0.46094	0.46875	0
SNP344	831496	T	C	0.37302	0.46032	0.01562
SNP345	850662	A	C	0.3189	0.44882	0.00781
SNP347	890299	G	A	0.27165	0.38583	0.00781
SNP348	891336	A	C	0.05859	0.11719	0
SNP349	891354	T	C	0.27559	0.37795	0.00781
SNP351	892394	T	G	0.09016	0.14754	0.04688
SNP353	895042	G	C	0.28346	0.40945	0.00781
SNP354	896195	A	G	0.49213	0.54331	0.00781
SNP356	951243	T	A	0.39062	0.5	0
SNP357	951256	T	C	0.05118	0.10236	0.00781
SNP358	1034418	T	C	0.264	0.368	0.02344
SNP360	1037571	C	T	0.49606	0.53543	0.00781
SNP362	1042344	C	T	0.49219	0.53125	0
SNP363	1042351	C	T	0.33203	0.42969	0
SNP365	1046948	A	T	0.16406	0.28125	0
SNP366	1046956	A	G	0.16406	0.28125	0
SNP367	1046965	G	A	0.48828	0.53906	0
SNP368	1046975	G	A	0.48828	0.53906	0
SNP380	1063711	G	A	0.49219	0.53125	0
SNP381	1066548	C	T	0.05469	0.10938	0
SNP382	1066564	T	C	0.49219	0.54688	0
SNP383	1067658	G	T	0.49606	0.53543	0.00781
SNP384	1067675	A	G	0.33858	0.4252	0.00781
SNP386	1068830	A	G	0.47638	0.41732	0.00781
SNP390	1070952	C	G	0.33071	0.44094	0.00781
SNP392	1075323	A	G	0.04688	0.09375	0
SNP394	1075348	C	A	0.38	0.488	0.02344
SNP395	1075349	C	A	0.38	0.488	0.02344
SNP397	1085506	A	G	0.44882	0.58268	0.00781
SNP400	1087517	T	G	0.46341	0.52033	0.03906
SNP407	1091947	A	G	0.26772	0.37795	0.00781
SNP408	1091964	T	G	0.20472	0.25197	0.00781
SNP409	1094335	A	G	0.49606	0.56693	0.00781
SNP410	1098088	C	T	0.21429	0.30159	0.01562
SNP411	1098093	G	T	0.49603	0.56349	0.01562
SNP416	1100277	C	G	0.48031	0.55118	0.00781
SNP417	1100282	G	A	0.06299	0.09449	0.00781
SNP420	1123741	C	A	0.16016	0.25781	0
SNP422	1127554	A	T	0.28346	0.44094	0.00781
SNP423	1127568	T	C	0.02756	0.05512	0.00781
SNP424	1128639	A	T	0.32031	0.45312	0
SNP425	1128640	T	G	0.21875	0.3125	0
SNP427	1129858	G	A	0.256	0.4	0.02344
SNP428	1129867	A	G	0.292	0.456	0.02344
SNP429	1135743	C	A	0.368	0.432	0.02344
SNP430	1135763	T	C	0.19048	0.25397	0.01562
SNP432	1137199	C	A	0.12205	0.1811	0.00781
SNP433	1137205	G	A	0.05512	0.11024	0.00781
SNP434	1137208	C	A	0.07087	0.09449	0.00781
SNP435	1138320	A	T	0.07031	0.09375	0
SNP436	1138344	G	A	0.41016	0.47656	0
SNP437	1154179	T	C	0.44758	0.52419	0.03125
SNP440	1183192	T	A	0.37008	0.48819	0.00781
SNP441	1183193	A	T	0.36614	0.48031	0.00781
SNP442	1183198	A	T	0.42742	0.5	0.03125
SNP444	1184299	C	T	0.16535	0.26772	0.00781
SNP445	1184302	C	T	0.30315	0.37008	0.00781
SNP446	1194315	C	T	0.43307	0.50394	0.00781
SNP448	1195407	C	G	0.28226	0.3871	0.03125
SNP449	1196862	C	A	0.29297	0.41406	0
SNP450	1199270	G	A	0.42913	0.44882	0.00781
SNP451	1201482	C	T	0.41667	0.48413	0.01562
SNP453	1207716	T	C	0.48438	0.54688	0
SNP454	1224809	C	G	0.29134	0.37795	0.00781
SNP455	1225874	A	T	0.48031	0.50394	0.00781
SNP457	1228474	A	G	0.05118	0.10236	0.00781
SNP458	1228511	G	A	0.47638	0.52756	0.00781
SNP461	1229566	A	G	0.35433	0.40945	0.00781
SNP463	1230582	G	T	0.048	0.096	0.02344
SNP464	1230623	G	T	0.30159	0.36508	0.01562
SNP466	1232903	T	C	0.31746	0.4127	0.01562
SNP467	1237727	G	T	0.22441	0.32283	0.00781
SNP471	1238952	A	G	0.47244	0.53543	0.00781
SNP472	1240960	T	A	0.3622	0.4252	0.00781
SNP473	1242145	A	G	0.4881	0.53175	0.01562
SNP474	1242151	C	A	0.07143	0.09524	0.01562
SNP479	1250081	C	T	0.27734	0.38281	0
SNP481	1251152	A	T	0.27559	0.37795	0.00781
SNP483	1258327	T	A	0.03719	0.05785	0.05469
SNP485	1258344	T	C	0.38655	0.40336	0.07031
SNP487	1259463	A	G	0.20312	0.3125	0
SNP489	1272406	G	A	0.44531	0.53125	0
SNP491	1277974	A	T	0.5	0.52756	0.00781
SNP492	1291146	C	A	0.05078	0.08594	0
SNP493	1291152	C	A	0.4685	0.46457	0.00781
SNP494	1293008	A	G	0.32283	0.45669	0.00781
SNP495	1294073	C	T	0.20472	0.31496	0.00781
SNP496	1295789	A	G	0.47244	0.47244	0.00781
SNP497	1296899	C	T	0.19685	0.31496	0.00781
SNP499	1298265	G	A	0.15748	0.25197	0.00781
SNP503	1300127	C	T	0.31349	0.42063	0.01562
SNP506	1302524	G	A	0.20079	0.32283	0.00781
SNP507	1303685	C	T	0.19685	0.29921	0.00781
SNP517	1306091	A	C	0.22441	0.30709	0.00781
SNP518	1306093	T	G	0.32677	0.46457	0.00781
SNP519	1307343	G	A	0.32677	0.44882	0.00781
SNP520	1308416	T	C	0.20312	0.3125	0
SNP521	1309680	C	G	0.20472	0.29921	0.00781
SNP522	1310782	G	C	0.19531	0.32812	0
SNP523	1310794	T	C	0.33594	0.48438	0
SNP524	1313075	C	T	0.34646	0.40945	0.00781
SNP527	1314236	T	G	0.31818	0.40496	0.05469
SNP530	1315390	A	G	0.25197	0.44094	0.00781
SNP532	1316708	T	C	0.22047	0.34646	0.00781
SNP533	1317918	T	C	0.11328	0.19531	0
SNP534	1317925	C	T	0.46484	0.47656	0
SNP540	1340580	A	G	0.31102	0.38583	0.00781
SNP542	1342189	T	A	0.44882	0.44094	0.00781
SNP543	1355521	G	A	0.40157	0.47244	0.00781
SNP544	1355533	A	C	0.20866	0.37008	0.00781
SNP546	1356928	T	G	0.40157	0.47244	0.00781
SNP549	1362267	T	G	0.3937	0.47244	0.00781
SNP551	1364414	T	C	0.40157	0.47244	0.00781
SNP552	1368206	G	T	0.14173	0.25197	0.00781
SNP553	1368214	A	T	0.42	0.456	0.02344
SNP556	1372715	C	T	0.33071	0.4252	0.00781
SNP557	1374314	A	G	0.32677	0.43307	0.00781
SNP560	1375350	A	G	0.47581	0.43548	0.03125
SNP576	1377510	A	G	0.0754	0.13492	0.01562
SNP579	1379555	A	G	0.38189	0.43307	0.00781
SNP586	1381162	T	C	0.28862	0.43089	0.03906
SNP591	1413713	G	A	0.46457	0.51969	0.00781
SNP594	1417247	T	C	0.09055	0.16535	0.00781
SNP595	1417263	G	A	0.22835	0.33071	0.00781
SNP596	1417269	A	T	0.24016	0.33858	0.00781
SNP597	1417272	T	C	0.33858	0.4252	0.00781
SNP600	1422783	C	G	0.22047	0.33071	0.00781
SNP601	1422800	A	G	0.40945	0.45669	0.00781
SNP602	1438194	T	G	0.03516	0.07031	0
SNP606	1439667	C	G	0.3189	0.41732	0.00781
SNP607	1439673	A	G	0.02362	0.04724	0.00781
SNP608	1441064	C	T	0.03543	0.07087	0.00781
SNP609	1445701	C	T	0.37795	0.51969	0.00781
SNP610	1447321	G	A	0.3937	0.45669	0.00781
SNP611	1453795	C	T	0.4	0.432	0.02344
SNP612	1458058	G	A	0.04331	0.08661	0.00781
SNP616	1470147	G	A	0.32031	0.42188	0
SNP617	1522152	A	T	0.05469	0.10938	0
SNP618	1522157	A	G	0.31641	0.39844	0
SNP620	1523248	A	G	0.464	0.464	0.02344
SNP622	1523261	C	T	0.24206	0.37302	0.01562
SNP624	1529258	T	A	0.27734	0.36719	0
SNP634	1531803	T	C	0.42857	0.44444	0.01562
SNP635	1531809	T	C	0.32677	0.46457	0.00781
SNP636	1531811	T	G	0.32677	0.46457	0.00781
SNP642	1534243	T	G	0.17188	0.29688	0
SNP643	1539617	T	C	0.23622	0.4252	0.00781
SNP644	1546733	C	A	0.24016	0.41732	0.00781
SNP645	1549947	G	T	0.02362	0.04724	0.00781
SNP646	1549965	G	A	0.39764	0.46457	0.00781
SNP649	1553767	G	T	0.28175	0.38889	0.01562
SNP650	1572886	C	T	0.39844	0.48438	0
SNP652	1580081	T	C	0.21484	0.32031	0
SNP653	1580092	G	C	0.33858	0.50394	0.00781
SNP654	1584456	T	A	0.13306	0.16935	0.03125
SNP655	1584467	T	A	0.24597	0.41129	0.03125
SNP656	1597789	C	A	0.23047	0.41406	0
SNP657	1597801	C	A	0.46484	0.52344	0
SNP658	1597806	T	A	0.21094	0.3125	0
SNP659	1597809	C	T	0.23047	0.41406	0
SNP660	1603895	G	A	0.33203	0.49219	0
SNP661	1603897	G	A	0.07031	0.14062	0
SNP662	1605999	G	C	0.07874	0.15748	0.00781
SNP663	1606023	G	A	0.45669	0.53543	0.00781
SNP666	1621621	C	G	0.40157	0.51969	0.00781
SNP667	1621666	G	A	0.1875	0.35833	0.0625
SNP668	1627082	C	T	0.43254	0.5	0.01562
SNP669	1630236	A	G	0.46825	0.49206	0.01562
SNP670	1630241	C	T	0.46825	0.49206	0.01562
SNP671	1632427	T	C	0.27344	0.46875	0
SNP677	1638473	C	T	0.07874	0.14173	0.00781
SNP680	1641752	T	C	0.48828	0.55469	0
SNP687	1657122	T	A	0.48425	0.55906	0.00781
SNP688	1658148	C	A	0.07661	0.1371	0.03125
SNP689	1658197	T	G	0.05512	0.09449	0.00781
SNP690	1658198	G	C	0.46875	0.625	0
SNP693	1658244	T	G	0.07143	0.14286	0.01562
SNP695	1719149	T	C	0.36614	0.48031	0.00781
SNP696	1724783	A	G	0.05906	0.10236	0.00781
SNP697	1724828	G	A	0.05512	0.09449	0.00781
SNP707	1731025	T	C	0.07087	0.14173	0.00781
SNP708	1731037	G	A	0.47638	0.54331	0.00781
SNP710	1738342	C	G	0.49606	0.45669	0.00781
SNP711	1738343	G	A	0.11417	0.19685	0.00781
SNP713	1746486	G	T	0.20703	0.30469	0
SNP714	1746506	A	G	0.47266	0.55469	0
SNP716	1748622	G	A	0.42913	0.51181	0.00781
SNP717	1752754	A	G	0.33984	0.49219	0
SNP718	1857477	C	T	0.19685	0.34646	0.00781
SNP719	1857484	A	G	0.12598	0.20472	0.00781
SNP720	1859556	C	T	0.11508	0.19841	0.01562
SNP721	1867199	C	G	0.48425	0.5748	0.00781
SNP723	1872701	A	C	0.22619	0.3254	0.01562
SNP724	1873804	G	A	0.34252	0.49606	0.00781
SNP725	1874872	A	T	0.35433	0.45669	0.00781
SNP730	1875922	T	C	0.45635	0.54762	0.01562
SNP731	1877097	T	C	0.41406	0.5	0
SNP733	1878229	T	A	0.30078	0.38281	0
SNP734	1878232	G	A	0.07031	0.125	0
SNP735	1880603	A	G	0.44141	0.57031	0
SNP736	1882952	T	C	0.43651	0.55556	0.01562
SNP738	1885348	T	C	0.33465	0.46457	0.00781
SNP739	1886703	A	G	0.20079	0.29134	0.00781
SNP740	1886712	G	A	0.44882	0.55118	0.00781
SNP741	1897457	G	T	0.33984	0.41406	0
SNP742	1911059	C	T	0.34298	0.43802	0.05469
SNP743	1911074	C	T	0.07661	0.12097	0.03125
SNP744	1911079	T	C	0.07258	0.1129	0.03125
SNP745	1912636	T	C	0.24016	0.33858	0.00781
SNP746	1912652	A	G	0.33858	0.4252	0.00781
SNP747	1914308	T	C	0.23828	0.33594	0
SNP748	1914310	C	G	0.33594	0.42188	0
SNP749	1920141	T	A	0.01562	0.03125	0
SNP750	1920151	T	A	0.19685	0.31496	0.00781
SNP752	1920165	T	C	0.19685	0.31496	0.00781
SNP754	1928826	A	C	0.46063	0.52756	0.00781
SNP756	1929895	A	T	0.0748	0.13386	0.00781
SNP757	1929897	A	G	0.46063	0.6063	0.00781
SNP758	1929905	T	G	0.44488	0.5748	0.00781
SNP759	1932023	G	A	0.0315	0.04724	0.00781
SNP761	1933822	A	T	0.03543	0.03937	0.00781
SNP762	1934884	A	G	0.5	0.5873	0.01562
SNP763	1934885	A	G	0.47638	0.59055	0.00781
SNP773	1937322	T	C	0.02756	0.05512	0.00781
SNP774	1937343	T	A	0.0315	0.04724	0.00781
SNP775	1941860	G	A	0.03543	0.05512	0.00781
SNP778	1945097	C	T	0.49213	0.62205	0.00781
SNP781	2037915	A	G	0.44841	0.56349	0.01562
SNP782	2038951	T	C	0.47222	0.5	0.01562
SNP783	2038967	G	T	0.01587	0.03175	0.01562
SNP785	2044748	T	C	0.32677	0.48031	0.00781
SNP788	2051108	G	A	0.46063	0.52756	0.00781
SNP789	2058999	G	A	0.21875	0.375	0
SNP790	2059007	T	C	0.28125	0.42188	0
SNP792	2061120	C	G	0.28906	0.42188	0
SNP793	2066435	T	C	0.4252	0.55118	0.00781
SNP794	2067911	G	A	0.33858	0.51969	0.00781
SNP795	2071396	T	C	0.44094	0.56693	0.00781
SNP796	2073703	A	C	0.26772	0.47244	0.00781
SNP798	2076685	C	G	0.27778	0.47619	0.01562
SNP801	2078326	T	C	0.26562	0.46875	0
SNP802	2082678	A	C	0.44882	0.55118	0.00781
SNP806	2129425	G	A	0.24	0.4	0.02344
SNP810	2143547	A	G	0.45312	0.5625	0
SNP818	2147139	A	G	0.4252	0.50394	0.00781
SNP820	2149331	T	A	0.20902	0.2377	0.04688
SNP821	2149333	G	A	0.04959	0.08264	0.05469
SNP822	2149336	C	T	0.20902	0.2377	0.04688
SNP823	2149337	G	A	0.01639	0.01639	0.04688
SNP825	2149360	C	A	0.10744	0.14876	0.05469
SNP827	2170999	T	C	0.44488	0.41732	0.00781
SNP829	2174440	T	A	0.40625	0.4375	0
SNP833	2192439	A	C	0.48047	0.44531	0
SNP834	2194728	G	C	0.25397	0.38095	0.01562
SNP835	2196101	T	C	0.22047	0.33071	0.00781
SNP836	2196105	G	A	0.04724	0.09449	0.00781
SNP837	2196125	T	C	0.20079	0.33858	0.00781
SNP838	2203445	T	C	0.06	0.104	0.02344
SNP840	2203497	T	A	0.19291	0.27559	0.00781
SNP841	2217487	A	C	0.46063	0.51181	0.00781
SNP844	2218973	A	T	0.33858	0.48819	0.00781
SNP846	2225354	C	A	0.20635	0.28571	0.01562
SNP847	2225355	G	A	0.05118	0.10236	0.00781
SNP850	2226973	G	A	0.21825	0.3254	0.01562
SNP853	2228375	C	T	0.45703	0.50781	0
SNP854	2229653	A	C	0.11811	0.22047	0.00781
SNP856	2230911	A	G	0.23413	0.38889	0.01562
SNP857	2233770	T	G	0.41797	0.49219	0
SNP859	2235879	A	C	0.05512	0.11024	0.00781
SNP860	2235900	T	A	0.45669	0.50394	0.00781
SNP863	2236936	G	A	0.46875	0.51562	0
SNP866	2249210	G	A	0.43952	0.49194	0.03125
SNP869	2258384	A	G	0.35039	0.37008	0.00781
SNP870	2258390	G	T	0.3373	0.35714	0.01562
SNP874	2279036	T	C	0.26772	0.34646	0.00781
SNP877	2285115	A	G	0.14173	0.26772	0.00781
SNP878	2290017	A	G	0.32812	0.39062	0
SNP880	2291053	T	G	0.41406	0.46875	0
SNP882	2292132	G	A	0.05952	0.10317	0.01562
SNP884	2292179	A	G	0.40551	0.46457	0.00781
SNP886	2293213	C	T	0.08065	0.16129	0.03125
SNP887	2293214	A	G	0.428	0.44	0.02344
SNP888	2296852	C	T	0.40157	0.47244	0.00781
SNP890	2304166	T	C	0.40551	0.46457	0.00781
SNP891	2304171	C	T	0.03175	0.06349	0.01562
SNP894	2308467	C	A	0.31496	0.45669	0.00781
SNP895	2309907	A	C	0.30315	0.43307	0.00781
SNP897	2311017	T	A	0.05906	0.11811	0.00781
SNP904	2314077	A	T	0.13333	0.2	0.0625
SNP906	2314115	A	G	0.0121	0.02419	0.03125
SNP908	2315290	G	C	0.14286	0.2381	0.01562
SNP910	2317473	C	G	0.24219	0.375	0
SNP914	2321809	A	G	0.30556	0.42063	0.01562
SNP915	2332350	A	G	0.37891	0.44531	0
SNP916	2333308	G	T	0.05118	0.10236	0.00781
SNP917	2333357	T	G	0.38976	0.43307	0.00781
SNP918	2334526	T	C	0.38583	0.44094	0.00781
SNP920	2339205	T	C	0.37891	0.44531	0
SNP921	2339215	A	G	0.3125	0.42188	0
SNP922	2340300	C	G	0.40079	0.46825	0.01562
SNP925	2349170	C	G	0.23622	0.31496	0.00781
SNP927	2357450	A	G	0.35433	0.40945	0.00781
SNP928	2357471	T	C	0.35433	0.37795	0.00781
SNP930	2368498	C	T	0.27559	0.3937	0.00781
SNP933	2371634	A	G	0.2874	0.43307	0.00781
SNP934	2382103	G	A	0.17323	0.23622	0.00781
SNP935	2392103	G	A	0.07087	0.12598	0.00781
SNP936	2392146	G	A	0.12598	0.22047	0.00781
SNP941	2394385	T	C	0.268	0.392	0.02344
SNP942	2395410	A	G	0.28906	0.4375	0
SNP946	2398932	A	C	0.28125	0.42188	0
SNP947	2398934	C	A	0.03516	0.07031	0
SNP948	2398936	C	T	0.02734	0.05469	0
SNP949	2398948	C	T	0.28516	0.42969	0
SNP953	2399974	G	A	0.26984	0.38095	0.01562
SNP954	2402040	G	C	0.15476	0.24603	0.01562
SNP955	2402052	G	A	0.07087	0.12598	0.00781
SNP956	2403116	A	G	0.47244	0.50394	0.00781
SNP957	2420463	A	C	0.04724	0.09449	0.00781
SNP958	2420464	A	T	0.30709	0.3622	0.00781
SNP959	2420481	G	A	0.25591	0.32283	0.00781
SNP961	2423279	C	G	0.0748	0.14961	0.00781
SNP962	2423294	G	A	0.13492	0.26984	0.01562
SNP963	2423304	T	G	0.16667	0.25397	0.01562
SNP964	2423315	A	C	0.13095	0.2619	0.01562
SNP966	2424587	T	C	0.41532	0.42742	0.03125
SNP967	2424588	G	A	0.02756	0.05512	0.00781
SNP969	2427380	T	C	0.24016	0.32283	0.00781
SNP971	2436295	T	C	0.37402	0.43307	0.00781
SNP983	2446194	G	C	0.35827	0.41732	0.00781
SNP984	2449593	C	G	0.14286	0.22222	0.01562
SNP985	2449618	A	T	0.11417	0.19685	0.00781
SNP989	2457064	C	T	0.41016	0.50781	0
SNP990	2458312	G	A	0.09449	0.15748	0.00781
SNP992	2459579	C	T	0.2126	0.34646	0.00781
SNP993	2459584	C	A	0.27953	0.38583	0.00781
SNP1000	2466275	T	G	0.11024	0.22047	0.00781
SNP1002	2466328	A	G	0.40157	0.50394	0.00781
SNP1003	2469786	T	C	0.04098	0.04918	0.04688
SNP1004	2469841	T	C	0.44628	0.28099	0.05469
SNP1006	2481088	C	T	0.20079	0.30709	0.00781
SNP1007	2483894	T	A	0.48438	0.40625	0
SNP1008	2483895	A	G	0.04297	0.08594	0
SNP1020	2495004	G	A	0.24603	0.33333	0.01562
SNP1022	2506212	G	A	0.28125	0.40625	0
SNP1025	2518216	G	A	0.14173	0.22047	0.00781
SNP1027	2521525	T	C	0.07031	0.10938	0
SNP1028	2521530	T	C	0.04297	0.08594	0
SNP1029	2521543	G	A	0.4375	0.45312	0
SNP1031	2530395	T	G	0.40234	0.49219	0
SNP1032	2551723	G	A	0.44488	0.51181	0.00781
SNP1033	2559331	T	A	0.35039	0.48031	0.00781
SNP1035	2561163	A	G	0.44882	0.50394	0.00781
SNP1036	2561174	C	T	0.04724	0.06299	0.00781
SNP1038	2566780	A	G	0.04724	0.06299	0.00781
SNP1043	2577259	G	A	0.37891	0.46094	0
SNP1044	2577268	G	A	0.17323	0.28346	0.00781
SNP1048	2583926	T	C	0.12992	0.2126	0.00781
SNP1049	2585978	C	G	0.01575	0.0315	0.00781
SNP1050	2585994	A	G	0.1811	0.26772	0.00781
SNP1052	2586003	C	G	0.13095	0.19841	0.01562
SNP1055	2587078	C	T	0.375	0.45312	0
SNP1058	2644670	G	T	0.15748	0.23622	0.00781
SNP1060	2647165	G	C	0.06693	0.11811	0.00781
SNP1062	2648170	C	T	0.30859	0.42969	0
SNP1074	2651869	C	T	0.29365	0.4127	0.01562
SNP1076	2653099	T	C	0.26953	0.39844	0
SNP1077	2653113	C	T	0.19922	0.30469	0
SNP1079	2659424	C	A	0.29528	0.41732	0.00781
SNP1083	2660455	A	G	0.192	0.256	0.02344
SNP1086	2664979	A	G	0.03629	0.04032	0.03125
SNP1088	2665002	G	T	0.26891	0.38655	0.07031
SNP1092	2675492	G	A	0.48828	0.42969	0
SNP1093	2675516	T	C	0.03516	0.07031	0
SNP1094	2675517	G	T	0.06641	0.13281	0
SNP1095	2676639	T	C	0.05512	0.09449	0.00781
SNP1096	2685528	T	C	0.02734	0.05469	0
SNP1097	2685533	G	C	0.36328	0.52344	0
SNP1101	2687543	T	C	0.02846	0.04065	0.03906
SNP1103	2687555	G	T	0.0875	0.14167	0.0625
SNP1104	2687561	T	C	0.0875	0.14167	0.0625
SNP1109	2690634	G	A	0.02734	0.05469	0
SNP1110	2691658	T	C	0.37402	0.48031	0.00781
SNP1112	2706230	C	T	0.36614	0.48031	0.00781
SNP1113	2714161	C	T	0.368	0.496	0.02344
SNP1116	2716363	T	C	0.38281	0.48438	0
SNP1117	2716380	T	G	0.38281	0.48438	0
SNP1118	2717457	T	C	0.37795	0.48819	0.00781
SNP1119	2717476	C	T	0.38189	0.48031	0.00781
SNP1120	2728751	A	T	0.04724	0.06299	0.00781
SNP1135	2731843	T	A	0.05469	0.07812	0
SNP1136	2734123	G	C	0.28125	0.39062	0
SNP1138	2734135	C	G	0.28125	0.39062	0
SNP1140	2738286	A	C	0.11508	0.18254	0.01562
SNP1141	2738308	G	C	0.05556	0.07937	0.01562
SNP1142	2740783	G	T	0.34127	0.44444	0.01562
SNP1145	2745262	G	A	0.192	0.24	0.02344
SNP1147	2764310	A	G	0.2874	0.38583	0.00781
SNP1148	2765746	G	A	0.28346	0.40945	0.00781
SNP1149	2769311	C	G	0.35938	0.45312	0
SNP1150	2773934	C	T	0.36111	0.46825	0.01562
SNP1151	2773980	T	C	0.34646	0.44094	0.00781
SNP1153	2777039	A	T	0.348	0.456	0.02344
SNP1167	2794307	G	C	0.39683	0.47619	0.01562
SNP1169	2808438	G	A	0.35938	0.46875	0
SNP1171	2811901	G	C	0.40551	0.46457	0.00781
SNP1173	2814366	T	G	0.15625	0.25	0
SNP1176	2819404	T	G	0.16667	0.21951	0.03906
SNP1177	2821580	T	A	0.1063	0.2126	0.00781
SNP1178	2821596	C	T	0.22266	0.32031	0
SNP1194	2825140	A	G	0.10236	0.20472	0.00781
SNP1195	2825151	T	G	0.10236	0.20472	0.00781
SNP1196	2827528	G	A	0.16535	0.28346	0.00781
SNP1197	2827543	C	A	0.25197	0.3622	0.00781
SNP1198	2830580	A	G	0.47656	0.4375	0
SNP1200	2831772	G	A	0.10081	0.18548	0.03125
SNP1221	2848047	T	C	0.23413	0.34127	0.01562
SNP1222	2850845	A	G	0.02756	0.05512	0.00781
SNP1223	2850847	T	C	0.29528	0.41732	0.00781
SNP1225	2862509	G	A	0.22441	0.35433	0.00781
SNP1230	2863513	G	T	0.04762	0.09524	0.01562
SNP1232	2864589	G	T	0.02756	0.05512	0.00781
SNP1233	2864595	C	G	0.22047	0.3622	0.00781
SNP1234	2866115	C	G	0.02734	0.05469	0
SNP1235	2866135	A	C	0.21875	0.34375	0
SNP1236	2870535	C	T	0.22047	0.3622	0.00781
SNP1238	2873317	G	A	0.22222	0.33333	0.01562
SNP1240	2892301	G	A	0.28346	0.40945	0.00781
SNP1242	2895913	G	A	0.21654	0.35433	0.00781
SNP1243	2906585	A	C	0.38976	0.46457	0.00781
SNP1244	2913508	G	T	0.48819	0.4252	0.00781
SNP1245	2913522	A	T	0.48438	0.39062	0
SNP1246	2916304	A	G	0.24803	0.33858	0.00781
SNP1249	2920918	A	G	0.2874	0.40157	0.00781
SNP1250	2922040	T	G	0.29688	0.39062	0
SNP1251	2923058	C	T	0.29297	0.39844	0
SNP1252	2926286	A	T	0.27953	0.38583	0.00781
SNP1253	2933449	A	G	0.03125	0.0625	0
SNP1254	2933460	C	G	0.18898	0.33071	0.00781
SNP1255	2945676	G	A	0.03543	0.07087	0.00781
SNP1256	2945689	A	C	0.09843	0.1811	0.00781
SNP1257	2945694	A	G	0.28346	0.3937	0.00781
SNP1259	2953439	C	T	0.18504	0.30709	0.00781
SNP1262	2954522	G	A	0.48819	0.55118	0.00781
SNP1264	2980993	C	G	0.03543	0.07087	0.00781
SNP1268	2982107	T	A	0.06299	0.12598	0.00781
SNP1270	2987087	T	A	0.01562	0.03125	0
SNP1272	2987104	C	T	0.31641	0.46094	0
SNP1274	2988607	C	G	0.32283	0.47244	0.00781
SNP1275	2988623	T	C	0.13386	0.25197	0.00781
SNP1276	2992499	C	T	0.35039	0.51181	0.00781
SNP1278	2993904	T	A	0.48438	0.53125	0
SNP1282	2995348	G	A	0.31496	0.45669	0.00781
SNP1285	2996568	G	T	0.32283	0.45669	0.00781
SNP1286	2998705	C	G	0.35433	0.51969	0.00781
SNP1287	3063771	T	C	0.35156	0.42188	0
SNP1289	3067989	C	G	0.30709	0.4252	0.00781
SNP1290	3070422	G	A	0.30952	0.42857	0.01562
SNP1291	3079377	A	T	0.35827	0.43307	0.00781
SNP1294	3086763	C	A	0.10236	0.18898	0.00781
SNP1295	3086773	T	A	0.32677	0.48031	0.00781
SNP1298	3087997	G	T	0.33858	0.48819	0.00781
SNP1300	3095964	G	T	0.44094	0.50394	0.00781
SNP1302	3098361	T	C	0.23828	0.30469	0
SNP1303	3098367	A	G	0.35547	0.44531	0
SNP1304	3099418	T	G	0.0873	0.1746	0.01562
SNP1305	3099463	C	T	0.32283	0.4252	0.00781
SNP1307	3100508	A	C	0.38189	0.46457	0.00781
SNP1308	3103785	C	T	0.40234	0.52344	0
SNP1310	3104861	C	G	0.40234	0.50781	0
SNP1311	3105902	C	T	0.06299	0.11024	0.00781
SNP1312	3105904	C	G	0.35827	0.38583	0.00781
SNP1313	3105913	G	A	0.33465	0.49606	0.00781
SNP1314	3111405	T	C	0.33465	0.49606	0.00781
SNP1316	3119341	G	T	0.35827	0.41732	0.00781
SNP1322	3121669	C	T	0.42913	0.49606	0.00781
SNP1324	3122761	G	T	0.43701	0.51181	0.00781
SNP1325	3124114	G	A	0.33594	0.5	0
SNP1328	3129933	G	A	0.32422	0.39844	0
SNP1335	3157776	A	C	0.28346	0.40945	0.00781
SNP1336	3174773	A	G	0.15234	0.27344	0
SNP1337	3174785	A	G	0.28346	0.4252	0.00781
SNP1338	3174803	T	C	0.12891	0.24219	0
SNP1339	3174808	T	C	0.15234	0.27344	0
SNP1340	3179395	C	T	0.49606	0.53543	0.00781
SNP1343	3180445	A	C	0.49606	0.53543	0.00781
SNP1345	3186464	T	C	0.28125	0.42188	0
SNP1347	3188633	T	C	0.2874	0.41732	0.00781
SNP1348	3192163	T	A	0.27734	0.41406	0
SNP1349	3192164	G	T	0.27344	0.42188	0
SNP1351	3193212	C	T	0.28346	0.4252	0.00781
SNP1353	3197588	G	A	0.42126	0.54331	0.00781
SNP1354	3202909	G	T	0.42188	0.53125	0
SNP1355	3225345	G	A	0.29528	0.43307	0.00781
SNP1357	3225358	A	C	0.29528	0.43307	0.00781
SNP1359	3226522	A	G	0.33858	0.45669	0.00781
SNP1360	3226537	T	C	0.41732	0.51969	0.00781
SNP1362	3227640	A	C	0.4252	0.53543	0.00781
SNP1364	3229698	A	C	0.42126	0.52756	0.00781
SNP1365	3229704	C	T	0.29528	0.41732	0.00781
SNP1367	3231893	G	A	0.30078	0.41406	0
SNP1368	3237565	T	A	0.22266	0.35156	0
SNP1370	3245292	G	A	0.44531	0.46875	0
SNP1372	3246349	G	A	0.25	0.35938	0
SNP1373	3250606	T	A	0.46094	0.51562	0
SNP1374	3261092	T	C	0.45276	0.52756	0.00781
SNP1375	3265285	C	T	0.46457	0.51969	0.00781
SNP1376	3270216	A	T	0.45276	0.52756	0.00781
SNP1377	3272375	G	A	0.45276	0.52756	0.00781
SNP1378	3273392	C	T	0.25197	0.34646	0.00781
SNP1379	3276187	G	T	0.21875	0.3125	0
SNP1380	3278209	G	A	0.47638	0.52756	0.00781
SNP1381	3282451	T	G	0.29921	0.37795	0.00781
SNP1383	3287169	G	T	0.47222	0.48413	0.01562
SNP1387	3288440	G	A	0.46063	0.51181	0.00781
SNP1389	3289483	C	T	0.44882	0.50394	0.00781
SNP1390	3290500	C	T	0.4685	0.52756	0.00781
SNP1391	3291516	C	A	0.44488	0.51181	0.00781
SNP1392	3291532	C	A	0.02734	0.05469	0
SNP1393	3299012	C	T	0.45276	0.52756	0.00781
SNP1394	3306050	G	A	0.45703	0.52344	0
SNP1395	3307405	T	C	0.14961	0.26772	0.00781
SNP1396	3312316	C	T	0.45276	0.52756	0.00781
SNP1397	3323746	T	A	0.02344	0.04688	0
SNP1398	3323749	C	T	0.41406	0.51562	0
SNP1400	3324869	A	G	0.38189	0.51181	0.00781
SNP1402	3326112	A	C	0.392	0.496	0.02344
SNP1404	3329540	T	C	0.01181	0.00787	0.00781
SNP1405	3329571	G	T	0.38976	0.49606	0.00781
SNP1407	3343744	T	C	0.30859	0.39844	0
SNP1409	3353091	G	T	0.22047	0.31496	0.00781
SNP1410	3353106	G	A	0.22047	0.31496	0.00781
SNP1413	3353141	G	A	0.02362	0.04724	0.00781
SNP1414	3354385	C	A	0.16142	0.29134	0.00781
SNP1415	3356193	C	G	0.41016	0.50781	0
SNP1416	3359854	C	T	0.49606	0.50394	0.00781
SNP1419	3363056	T	C	0.09917	0.16529	0.05469
SNP1423	3364244	A	G	0.38976	0.48031	0.00781
SNP1426	3380498	A	G	0.37795	0.45669	0.00781
SNP1427	3380510	T	C	0.40551	0.49606	0.00781
SNP1428	3380512	C	A	0.08268	0.16535	0.00781
SNP1429	3383879	T	C	0.375	0.42188	0
SNP1432	3385172	G	C	0.37109	0.42969	0
SNP1433	3393530	T	C	0.404	0.424	0.02344
SNP1434	3393560	G	A	0.02479	0.04959	0.05469
SNP1436	3399055	G	C	0.21825	0.30952	0.01562
SNP1439	3416104	G	A	0.44715	0.52033	0.03906
SNP1442	3417247	A	G	0.02734	0.05469	0
SNP1443	3417255	T	C	0.10547	0.21094	0
SNP1445	3417258	A	C	0.46457	0.56693	0.00781
SNP1446	3417264	A	T	0.07812	0.15625	0
SNP1447	3418633	A	C	0.47244	0.55118	0.00781
SNP1451	3424614	G	C	0.22047	0.31496	0.00781
SNP1452	3424622	T	C	0.37795	0.47244	0.00781
SNP1453	3440640	G	A	0.08661	0.17323	0.00781
SNP1454	3440649	T	C	0.17323	0.28346	0.00781
SNP1458	3441666	T	C	0.17742	0.27419	0.03125
SNP1460	3443360	A	G	0.17717	0.29134	0.00781
SNP1462	3447151	A	T	0.09375	0.17188	0
SNP1463	3447163	C	T	0.47266	0.52344	0
SNP1468	3453451	A	G	0.0315	0.06299	0.00781
SNP1470	3453463	G	A	0.07874	0.15748	0.00781
SNP1471	3453466	C	A	0.16929	0.27559	0.00781
SNP1472	3455146	G	A	0.47656	0.54688	0
SNP1473	3455163	G	A	0.09375	0.17188	0
SNP1476	3461656	G	A	0.044	0.088	0.02344
SNP1477	3461660	T	G	0.3871	0.53226	0.03125
SNP1478	3463956	T	G	0.31102	0.41732	0.00781
SNP1479	3471216	C	T	0.24803	0.38583	0.00781
SNP1480	3473019	T	C	0.24803	0.38583	0.00781
SNP1481	3474819	A	T	0.25	0.39062	0
SNP1482	3475822	A	C	0.23413	0.35714	0.01562
SNP1483	3475829	C	G	0.0754	0.13492	0.01562
SNP1485	3475836	C	T	0.23413	0.35714	0.01562
SNP1486	3475846	G	T	0.0315	0.06299	0.00781
SNP1488	3482650	A	G	0.47266	0.55469	0
SNP1489	3486076	G	C	0.12598	0.25197	0.00781
SNP1491	3520152	C	G	0.22047	0.31496	0.00781
SNP1492	3525646	A	C	0.2126	0.3622	0.00781
SNP1493	3530014	G	A	0.18898	0.29921	0.00781
SNP1496	3546567	A	G	0.19672	0.22951	0.04688
SNP1497	3546575	A	G	0.112	0.176	0.02344
SNP1498	3546581	G	A	0.46694	0.38843	0.05469
SNP1499	3546586	T	A	0.46694	0.38843	0.05469
SNP1502	3546612	T	A	0.0124	0.02479	0.05469
SNP1503	3547709	A	G	0.32283	0.33071	0.00781
SNP1505	3551731	A	C	0.31102	0.30709	0.00781
SNP1506	3551735	G	A	0.31102	0.30709	0.00781
SNP1507	3551754	G	A	0.46825	0.44444	0.01562
SNP1510	3553289	G	A	0.47656	0.4375	0
SNP1512	3554352	A	T	0.35827	0.48031	0.00781
SNP1517	3555400	G	T	0.49194	0.41935	0.03125
SNP1518	3555407	A	T	0.13889	0.24603	0.01562
SNP1520	3556433	G	C	0.20472	0.26772	0.00781
SNP1521	3558664	T	C	0.13386	0.25197	0.00781
SNP1524	3558687	C	T	0.20866	0.27559	0.00781
SNP1525	3558688	C	G	0.35827	0.48031	0.00781
SNP1528	3560527	T	C	0.20866	0.25984	0.00781
SNP1530	3561575	T	C	0.20866	0.25984	0.00781
SNP1532	3684006	G	C	0.06641	0.11719	0
SNP1533	3684008	G	T	0.23828	0.33594	0
SNP1534	3684026	A	T	0.34252	0.48031	0.00781
SNP1535	3685172	G	A	0.41406	0.48438	0
SNP1536	3685174	A	T	0.33594	0.48438	0
SNP1537	3686203	C	A	0.30159	0.38095	0.01562
SNP1541	3688283	C	T	0.40157	0.45669	0.00781
SNP1543	3689603	A	T	0.34252	0.48031	0.00781
SNP1552	3718758	T	A	0.48438	0.45312	0
SNP1553	3718761	A	G	0.07031	0.125	0
SNP1555	3721867	C	T	0.27559	0.4252	0.00781
SNP1556	3721884	G	A	0.39683	0.46032	0.01562
SNP1557	3722871	G	A	0.33465	0.44882	0.00781
SNP1558	3724233	G	C	0.48047	0.46094	0
SNP1559	3725699	A	G	0.3629	0.40323	0.03125
SNP1561	3727350	C	T	0.352	0.384	0.02344
SNP1562	3730076	A	G	0.31641	0.38281	0
SNP1568	3735088	C	T	0.42339	0.3629	0.03125
SNP1570	3736530	T	G	0.37008	0.47244	0.00781
SNP1571	3738477	C	T	0.28125	0.4375	0
SNP1575	3740745	C	A	0.09836	0.11475	0.04688
SNP1576	3764071	T	C	0.27559	0.34646	0.00781
SNP1577	3774221	T	A	0.47638	0.49606	0.00781
SNP1580	3781765	G	T	0.17323	0.23622	0.00781
SNP1582	3822607	G	A	0.36614	0.52756	0.00781
SNP1583	3823858	T	A	0.48031	0.48819	0.00781
SNP1584	3824902	G	A	0.47638	0.49606	0.00781
SNP1585	3829266	C	G	0.41339	0.54331	0.00781
SNP1587	3834742	C	G	0.404	0.504	0.02344
SNP1589	3837911	A	T	0.09055	0.13386	0.00781
SNP1590	3849404	G	A	0.48425	0.51181	0.00781
SNP1591	3849406	G	C	0.48425	0.51181	0.00781
SNP1592	3852635	A	T	0.32283	0.51969	0.00781
SNP1595	3855934	A	G	0.39286	0.51587	0.01562
SNP1598	3856892	C	T	0.41732	0.50394	0.00781
SNP1600	3856946	G	T	0.3937	0.51969	0.00781
SNP1601	3859296	G	T	0.3937	0.53543	0.00781
SNP1602	3864932	T	A	0.02049	0.04098	0.04688
SNP1603	3864943	C	T	0.46371	0.45968	0.03125
SNP1605	3868241	T	A	0.35039	0.49606	0.00781
SNP1607	3875339	C	T	0.43359	0.49219	0
SNP1611	3876420	A	C	0.44882	0.48819	0.00781
SNP1612	3877403	T	A	0.06349	0.11111	0.01562
SNP1613	3877457	C	T	0.09055	0.13386	0.00781
SNP1614	3900051	G	A	0.35039	0.51181	0.00781
SNP1626	3908993	G	A	0.27953	0.40157	0.00781
SNP1627	3910398	A	C	0.36508	0.4127	0.01562
SNP1629	3911455	G	T	0.3871	0.41935	0.03125
SNP1630	3912518	A	G	0.3937	0.3937	0.00781
SNP1631	3912522	C	T	0.3937	0.3937	0.00781
SNP1632	3912524	A	G	0.44488	0.38583	0.00781
SNP1633	3912527	C	T	0.22441	0.30709	0.00781
SNP1634	3915401	A	C	0.37795	0.44094	0.00781
SNP1635	3916516	G	A	0.35547	0.52344	0
SNP1636	3919717	A	G	0.375	0.42188	0
SNP1637	3920788	T	C	0.23228	0.32283	0.00781
SNP1638	3926284	G	T	0.37891	0.41406	0
SNP1641	3953610	C	A	0.36179	0.5122	0.03906
SNP1643	3955722	A	C	0.36905	0.42063	0.01562
SNP1644	3955731	C	G	0.37008	0.55118	0.00781
SNP1646	3961336	A	G	0.30417	0.44167	0.0625
SNP1661	3961375	T	A	0.01626	0.03252	0.03906
SNP1663	3971690	A	G	0.10156	0.1875	0
SNP1664	3971692	T	G	0.08268	0.13386	0.00781
SNP1665	3972731	C	A	0.23047	0.32031	0
SNP1667	3974151	T	G	0.37008	0.51969	0.00781
SNP1668	3975236	C	A	0.27734	0.38281	0
SNP1669	3976239	G	T	0.39683	0.47619	0.01562
SNP1670	3976247	A	T	0.26772	0.33071	0.00781
SNP1672	3977458	C	T	0.32422	0.50781	0
SNP1673	3978507	G	C	0.04297	0.08594	0
SNP1674	3978526	C	T	0.32422	0.46094	0
SNP1676	3980600	G	A	0.36694	0.50806	0.03125
SNP1678	3991260	T	A	0.32283	0.51969	0.00781
SNP1679	3991262	T	C	0.06299	0.12598	0.00781
SNP1680	4004512	C	A	0.32677	0.51181	0.00781
SNP1684	4019939	G	A	0.40873	0.45238	0.01562
SNP1688	4024305	C	T	0.23622	0.33071	0.00781
SNP1689	4024310	G	T	0.33071	0.50394	0.00781
SNP1691	4028452	G	A	0.36614	0.51181	0.00781
SNP1692	4028456	A	G	0.08268	0.11811	0.00781
SNP1693	4030722	T	C	0.01181	0.02362	0.00781
SNP1695	4030743	C	T	0.19444	0.2619	0.01562
SNP1698	4031848	C	T	0.216	0.256	0.02344
SNP1699	4032864	C	A	0.3189	0.43307	0.00781
SNP1701	4034011	C	T	0.32031	0.51562	0
SNP1702	4035119	T	G	0.25794	0.29365	0.01562
SNP1716	4046870	G	A	0.32677	0.51181	0.00781
SNP1718	4053384	T	C	0.32	0.48	0.02344
SNP1721	4070511	G	A	0.44488	0.5748	0.00781
SNP1723	4080264	T	C	0.41016	0.57031	0
SNP1725	4090998	G	A	0.47638	0.51181	0.00781
SNP1726	4091001	T	A	0.47638	0.51181	0.00781
SNP1729	4094543	G	T	0.40551	0.55906	0.00781
SNP1731	4094555	T	A	0.01181	0.02362	0.00781
SNP1734	4095796	A	G	0.4	0.36667	0.0625
SNP1735	4096776	G	C	0.42126	0.5748	0.00781
SNP1736	4096799	G	T	0.41339	0.5748	0.00781
SNP1737	4096809	T	A	0.34646	0.48819	0.00781
SNP1739	4097775	T	G	0.01172	0.02344	0
SNP1740	4097803	A	T	0.42126	0.5748	0.00781
SNP1741	4101405	A	C	0.47266	0.50781	0
SNP1743	4105191	C	T	0.05512	0.09449	0.00781
SNP1744	4105197	C	T	0.01181	0.02362	0.00781
SNP1745	4105205	A	T	0.05469	0.09375	0
SNP1749	4106293	G	T	0.34252	0.51181	0.00781
SNP1750	4106308	A	G	0.04688	0.09375	0
SNP1752	4116185	C	A	0.35156	0.5	0
SNP1753	4116186	A	T	0.35156	0.5	0
SNP1754	4122977	G	A	0.24797	0.39837	0.03906
SNP1756	4123020	T	A	0.41797	0.41406	0
SNP1757	4141458	T	C	0.21654	0.29134	0.00781
SNP1758	4141463	T	G	0.29921	0.3937	0.00781
SNP1761	4192781	T	C	0.48016	0.46825	0.01562
SNP1767	4196075	T	G	0.396	0.472	0.02344
SNP1770	4198210	G	A	0.32812	0.5	0
SNP1771	4198225	T	C	0.43307	0.51969	0.00781
SNP1772	4198226	C	T	0.4375	0.51562	0
SNP1773	4200365	C	T	0.34646	0.51969	0.00781
SNP1775	4205300	C	A	0.29134	0.40945	0.00781
SNP1776	4208569	T	C	0.16797	0.22656	0
SNP1777	4213178	A	T	0.09449	0.14173	0.00781
SNP1778	4213184	G	A	0.09449	0.14173	0.00781
SNP1781	4214669	C	T	0.25197	0.34646	0.00781
SNP1782	4217810	C	T	0.32677	0.51181	0.00781
SNP1784	4219436	G	A	0.09449	0.14173	0.00781
SNP1786	4220557	G	A	0.29921	0.40945	0.00781
SNP1788	4221677	T	C	0.4252	0.51969	0.00781
SNP1791	4226036	T	A	0.38189	0.46457	0.00781
SNP1792	4228968	C	G	0.29528	0.41732	0.00781
SNP1793	4230018	T	A	0.30315	0.41732	0.00781
SNP1794	4234336	G	C	0.30709	0.40945	0.00781
SNP1795	4234338	G	C	0.25591	0.33858	0.00781
SNP1796	4235564	T	C	0.24609	0.33594	0
SNP1797	4239411	A	G	0.40551	0.41732	0.00781
SNP1798	4240505	G	A	0.30078	0.41406	0
SNP1800	4256715	T	C	0.29688	0.42188	0
SNP1801	4257803	C	A	0.30315	0.43307	0.00781
SNP1803	4258896	A	T	0.25591	0.35433	0.00781
SNP1804	4259935	T	C	0.24409	0.33071	0.00781
SNP1808	4262218	C	A	0.25591	0.32283	0.00781
SNP1809	4262227	A	C	0.48031	0.56693	0.00781
SNP1810	4270302	C	G	0.49606	0.51969	0.00781
SNP1812	4277001	G	A	0.30859	0.42969	0
SNP1815	4280299	A	G	0.30078	0.41406	0
SNP1818	4281374	A	C	0.33203	0.52344	0
SNP1819	4281377	C	G	0.04297	0.08594	0
SNP1820	4284836	C	A	0.40157	0.47244	0.00781
SNP1821	4293464	G	T	0.43701	0.52756	0.00781
SNP1822	4293469	T	C	0.25197	0.34646	0.00781
SNP1823	4297037	C	T	0.24803	0.35433	0.00781
SNP1824	4312795	C	T	0.29921	0.40945	0.00781
SNP1825	4312797	A	T	0.03906	0.07812	0
SNP1826	4312801	A	C	0.25781	0.32812	0
SNP1827	4315015	T	C	0.29134	0.4252	0.00781
SNP1828	4316488	G	A	0.25591	0.33858	0.00781
SNP1829	4320725	G	T	0.25781	0.32812	0
SNP1834	4325481	C	T	0.25197	0.33071	0.00781
SNP1835	4338061	A	G	0.24803	0.29134	0.00781
SNP1837	4339219	T	A	0.44758	0.39516	0.03125
SNP1838	4341567	G	T	0.30469	0.40625	0
SNP1842	4343701	A	G	0.26378	0.35433	0.00781
SNP1843	4346331	G	A	0.25197	0.34646	0.00781
SNP1846	4349477	A	T	0.24016	0.48031	0.00781
SNP1848	4349505	C	G	0.37302	0.44444	0.01562
SNP1851	4350537	T	C	0.27642	0.30894	0.03906
SNP1853	4352253	C	T	0.26953	0.33594	0
SNP1854	4353519	T	C	0.256	0.304	0.02344
SNP1855	4355763	C	A	0.48031	0.33071	0.00781
SNP1856	4356772	C	A	0.25591	0.33858	0.00781
SNP1857	4356782	G	A	0.25591	0.33858	0.00781
SNP1858	4358008	T	A	0.25197	0.34646	0.00781
SNP1859	4358011	G	A	0.35433	0.3622	0.00781
SNP1864	4363810	A	T	0.26953	0.32031	0
SNP1865	4363820	C	G	0.30709	0.34646	0.00781
SNP1866	4363829	T	A	0.28125	0.39062	0
SNP1868	4363844	T	C	0.03516	0.07031	0
SNP1870	4365109	A	T	0.45703	0.42969	0
SNP1872	4373778	T	C	0.27049	0.32787	0.04688
SNP1874	4389802	C	T	0.30315	0.38583	0.00781
SNP1875	4394062	C	T	0.41732	0.3937	0.00781
SNP1877	4395445	C	T	0.30315	0.38583	0.00781
SNP1878	4403539	G	C	0.25	0.35938	0
SNP1879	4403559	A	C	0.23047	0.32031	0
SNP1880	4404680	G	A	0.43307	0.3937	0.00781
SNP1882	4407737	T	A	0.23228	0.32283	0.00781
SNP1883	4407738	T	A	0.27953	0.32283	0.00781
SNP1884	4407739	A	T	0.32283	0.44094	0.00781
SNP1885	4415563	A	G	0.31641	0.41406	0
SNP1886	4416988	T	C	0.31496	0.3937	0.00781
SNP1889	4419333	A	G	0.308	0.36	0.02344
SNP1890	4419346	A	G	0.304	0.368	0.02344
SNP1891	4419347	A	T	0.304	0.368	0.02344
SNP1892	4420987	A	T	0.32283	0.40945	0.00781
SNP1894	4424080	G	A	0.35081	0.34677	0.03125
SNP1898	4427469	A	G	0.29921	0.31496	0.00781
SNP1900	4430678	T	C	0.22581	0.25806	0.03125
SNP1901	4430684	A	C	0.39024	0.4065	0.03906
SNP1902	4430700	T	C	0.016	0.016	0.02344
SNP1903	4431841	T	C	0.42913	0.48031	0.00781
SNP1904	4435291	G	A	0.31349	0.45238	0.01562
SNP1905	4436476	C	T	0.28346	0.37795	0.00781
SNP1921	4590825	C	A	0.29134	0.3622	0.00781
SNP1922	4593279	G	T	0.29134	0.3622	0.00781
SNP1923	4608026	A	G	0.45	0.3	0.0625
SNP1925	4633936	T	C	0.40551	0.48031	0.00781
SNP1926	4641080	T	G	0.01172	0.02344	0
SNP1928	4641103	A	T	0.38976	0.46457	0.00781
SNP1929	4652744	A	G	0.4252	0.45669	0.00781
SNP1930	4654793	A	C	0.22835	0.31496	0.00781
SNP1933	4655806	C	A	0.40336	0.40336	0.07031
SNP1935	4658100	G	A	0.38583	0.45669	0.00781
SNP1936	4659152	T	C	0.3937	0.45669	0.00781
SNP1937	4661953	A	G	0.40551	0.48031	0.00781
SNP1938	4663024	C	T	0.2874	0.38583	0.00781
SNP1939	4664388	T	A	0.29297	0.36719	0
SNP1940	4665449	C	A	0.38281	0.46875	0
SNP1943	4666492	A	T	0.012	0.024	0.02344
SNP1944	4666493	C	G	0.48413	0.47619	0.01562
SNP1953	4680631	A	C	0.27559	0.3937	0.00781
SNP1954	4680634	G	A	0.21654	0.33858	0.00781
SNP1955	4683881	A	T	0.484	0.456	0.02344
SNP1957	4683932	T	G	0.29688	0.40625	0
SNP1961	4685288	T	C	0.07087	0.14173	0.00781
SNP1963	4686768	C	T	0.43359	0.42969	0
SNP1964	4686770	T	C	0.08203	0.14844	0
SNP1965	4686782	T	C	0.12109	0.22656	0
SNP1970	4706177	C	G	0.01562	0.03125	0
SNP1971	4706184	C	G	0.14453	0.25781	0
SNP1972	4706193	A	C	0.47656	0.53125	0
SNP1974	4710535	C	T	0.27559	0.3937	0.00781
SNP1976	4714240	A	T	0.22656	0.3125	0
SNP1977	4714249	C	A	0.06641	0.11719	0
SNP1978	4717391	T	A	0.40945	0.40945	0.00781
SNP1979	4717405	C	G	0.03937	0.07874	0.00781
SNP1981	4719050	C	G	0.33465	0.44882	0.00781
SNP1982	4733947	A	G	0.07812	0.125	0
SNP1983	4733960	G	C	0.26953	0.30469	0
SNP1984	4733967	A	G	0.42913	0.46457	0.00781
SNP1985	4740858	T	C	0.41339	0.44882	0.00781
SNP1987	4744810	C	T	0.41797	0.46094	0
SNP1988	4754482	C	G	0.308	0.392	0.02344
SNP1989	4757160	C	T	0.47244	0.4252	0.00781
SNP1990	4757161	C	T	0.07031	0.10938	0
SNP1991	4757162	G	A	0.35433	0.44094	0.00781
SNP1992	4760551	C	A	0.33465	0.43307	0.00781
SNP1996	4761664	T	C	0.44444	0.49206	0.01562
SNP1998	4762912	C	T	0.33858	0.44094	0.00781
SNP1999	4764322	C	T	0.46457	0.45669	0.00781
SNP2000	4767909	T	C	0.48425	0.43307	0.00781
SNP2001	4769001	A	G	0.17717	0.29134	0.00781
SNP2002	4774540	C	T	0.24803	0.37008	0.00781
SNP2003	4777996	A	T	0.25	0.34375	0
SNP2004	4784254	C	T	0.28906	0.39062	0
SNP2005	4786587	T	C	0.41463	0.45528	0.03906
SNP2007	4788742	G	T	0.464	0.4	0.02344
SNP2008	4793395	C	T	0.12598	0.22047	0.00781
SNP2009	4793397	A	G	0.0748	0.11811	0.00781
SNP2010	4794414	T	C	0.13672	0.22656	0
SNP2011	4799905	A	G	0.06693	0.13386	0.00781
SNP2012	4799928	A	T	0.42913	0.41732	0.00781
SNP2019	4809552	T	A	0.35547	0.46094	0
SNP2020	4817586	T	A	0.075	0.13333	0.0625
SNP2022	4817601	A	C	0.39764	0.48031	0.00781
SNP2024	4818685	C	T	0.46063	0.48031	0.00781
SNP2025	4820168	T	G	0.22047	0.33071	0.00781
SNP2028	4821209	C	A	0.4685	0.48031	0.00781
SNP2029	4824283	G	A	0.42913	0.46457	0.00781
SNP2032	4826594	T	C	0.31496	0.4252	0.00781
SNP2033	4827637	C	T	0.4252	0.44094	0.00781
SNP2034	4827646	A	G	0.4252	0.44094	0.00781
SNP2035	4827659	G	T	0.22441	0.33858	0.00781
SNP2036	4827661	G	T	0.4252	0.44094	0.00781
SNP2038	4830103	G	C	0.14567	0.25984	0.00781
SNP2039	4839321	C	G	0.21484	0.32031	0
SNP2041	4842752	G	T	0.0754	0.10317	0.01562
SNP2043	4842762	G	T	0.36585	0.39024	0.03906
SNP2044	4865130	C	T	0.07087	0.12598	0.00781
SNP2046	4865153	G	A	0.31496	0.4252	0.00781
SNP2048	4873634	T	C	0.31496	0.4252	0.00781
SNP2049	4875832	G	A	0.44488	0.43307	0.00781
SNP2050	4875840	T	C	0.0748	0.13386	0.00781
SNP2054	4884650	T	C	0.41732	0.3937	0.00781
SNP2056	4889323	T	C	0.31496	0.3937	0.00781
SNP2057	4889337	G	A	0.24803	0.32283	0.00781
SNP2060	4895984	T	C	0.41339	0.44882	0.00781
SNP2061	4895994	A	T	0.41339	0.44882	0.00781
SNP2062	4905403	A	G	0.44922	0.44531	0
SNP2063	4905423	C	T	0.01562	0.03125	0
SNP2064	4905426	T	C	0.02344	0.04688	0
SNP2066	4908407	G	A	0.23438	0.34375	0
SNP2068	4909590	C	T	0.34646	0.40945	0.00781
SNP2069	4909599	T	A	0.03543	0.07087	0.00781
SNP2077	4922499	T	C	0.42126	0.46457	0.00781
SNP2078	4923501	T	C	0.25	0.34375	0
SNP2082	4924950	T	A	0.37795	0.47244	0.00781
SNP2083	4924953	G	A	0.46457	0.44094	0.00781
SNP2084	4924958	G	C	0.2126	0.29921	0.00781
SNP2085	4932637	A	T	0.02362	0.0315	0.00781
SNP2086	4932646	T	C	0.39764	0.48031	0.00781
SNP2088	4934341	C	A	0.39683	0.47619	0.01562
SNP2093	4939601	T	C	0.16016	0.27344	0
SNP2096	4941836	G	A	0.16406	0.28125	0
SNP2098	4957815	A	G	0.144	0.256	0.02344
SNP2100	4960234	T	A	0.03543	0.07087	0.00781
SNP2101	4960238	C	T	0.1063	0.19685	0.00781
SNP2102	4960241	C	A	0.0315	0.06299	0.00781
SNP2103	4960257	A	C	0.15748	0.26772	0.00781
SNP2108	4963060	G	T	0.376	0.32	0.02344
SNP2111	4982044	C	T	0.15873	0.22222	0.01562
SNP2114	4985144	T	G	0.44094	0.53543	0.00781
SNP2117	4987872	G	C	0.44488	0.52756	0.00781
SNP2119	4988987	G	C	0.44094	0.53543	0.00781
SNP2121	5013446	T	A	0.45635	0.57937	0.01562
SNP2122	5021432	A	T	0.30709	0.4252	0.00781
SNP2123	5022533	C	T	0.02756	0.05512	0.00781
SNP2124	5022558	A	G	0.40945	0.45669	0.00781
SNP2126	5037448	G	A	0.02756	0.05512	0.00781
SNP2127	5037464	T	A	0.34646	0.45669	0.00781
SNP2128	5037466	T	C	0.24016	0.35433	0.00781
SNP2129	5040766	C	T	0.01181	0.00787	0.00781
SNP2130	5040767	G	A	0.02362	0.04724	0.00781
SNP2131	5040769	T	C	0.38	0.488	0.02344
SNP2133	5042987	A	G	0.39286	0.48413	0.01562
SNP2135	5061399	C	G	0.33984	0.47656	0
SNP2136	5072974	T	A	0.11024	0.18898	0.00781
SNP2137	5072990	C	T	0.42913	0.49606	0.00781
SNP2138	5074016	C	T	0.33071	0.45669	0.00781
SNP2139	5075375	C	G	0.33858	0.47244	0.00781
SNP2140	5075377	T	C	0.05512	0.11024	0.00781
SNP2141	5077282	A	G	0.43307	0.48819	0.00781
SNP2142	5081859	G	T	0.188	0.264	0.02344
SNP2143	5082864	T	A	0.01181	0.02362	0.00781
SNP2146	5082892	T	C	0.1378	0.16535	0.00781
SNP2148	5098465	A	G	0.33858	0.47244	0.00781
SNP2150	5099555	C	G	0.4252	0.50394	0.00781
SNP2158	5102860	A	T	0.35039	0.46457	0.00781
SNP2159	5107410	G	T	0.392	0.48	0.02344
SNP2160	5107416	A	C	0.032	0.064	0.02344
SNP2162	5108836	C	T	0.37891	0.46094	0
SNP2163	5108860	G	T	0.25781	0.35938	0
SNP2170	5123135	G	A	0.33071	0.44094	0.00781
SNP2171	5125965	A	T	0.40945	0.53543	0.00781
SNP2172	5127391	T	G	0.32283	0.48819	0.00781
SNP2175	5131059	T	C	0.36614	0.51181	0.00781
SNP2178	5133397	G	A	0.18504	0.30709	0.00781
SNP2181	5139967	T	G	0.33594	0.39062	0
SNP2182	5142127	A	G	0.14567	0.29134	0.00781
SNP2183	5142139	T	C	0.05512	0.11024	0.00781
SNP2191	5150426	A	G	0.18898	0.33071	0.00781
SNP2192	5150440	T	C	0.01969	0.02362	0.00781
SNP2193	5150446	C	G	0.3189	0.52756	0.00781
SNP2194	5182283	T	A	0.47244	0.55118	0.00781
SNP2196	5183420	T	C	0.46457	0.51969	0.00781
SNP2197	5189131	G	A	0.33071	0.47244	0.00781
SNP2198	5199068	T	A	0.39453	0.50781	0
SNP2200	5216066	G	C	0.09375	0.17188	0
SNP2201	5217112	G	A	0.09449	0.15748	0.00781
SNP2202	5221305	T	A	0.32812	0.48438	0
SNP2203	5221306	G	T	0.32812	0.48438	0
SNP2204	5221321	A	T	0.06641	0.11719	0
SNP2205	5223590	G	A	0.32677	0.48031	0.00781
SNP2208	5225822	G	T	0.03937	0.06299	0.00781
SNP2209	5225831	A	T	0.44882	0.50394	0.00781
SNP2210	5225845	G	A	0.44882	0.50394	0.00781
SNP2212	5230157	T	C	0.32143	0.45238	0.01562
SNP2215	5231175	G	A	0.49606	0.51969	0.00781
SNP2216	5232237	G	A	0.48425	0.51181	0.00781
SNP2219	5233263	G	A	0.3622	0.48819	0.00781
SNP2224	5234283	A	T	0.33333	0.42857	0.01562
SNP2225	5235700	T	C	0.49219	0.51562	0
SNP2226	5243661	A	T	0.34646	0.45669	0.00781
SNP2228	5246239	T	C	0.3622	0.47244	0.00781
SNP2230	5247595	T	C	0.4877	0.48361	0.04688
SNP2231	5252671	A	G	0.48819	0.51969	0.00781
SNP2239	5619413	T	C	0.17323	0.25197	0.00781
SNP2240	5620909	A	T	0.42188	0.59375	0
SNP2245	5653217	A	G	0.41732	0.56693	0.00781
SNP2246	5654395	C	A	0.48031	0.51969	0.00781
SNP2248	5655448	G	A	0.16142	0.27559	0.00781
SNP2249	5655455	C	A	0.48425	0.5748	0.00781
SNP2250	5655472	C	T	0.48425	0.5748	0.00781
SNP2251	5659206	C	A	0.26587	0.42063	0.01562
SNP2255	5662798	C	T	0.48031	0.56693	0.00781
SNP2256	5662804	T	C	0.25197	0.47244	0.00781
SNP2258	5663846	A	T	0.42063	0.55556	0.01562
SNP2259	5665361	T	A	0.25391	0.46094	0
SNP2262	5667833	A	T	0.25984	0.44094	0.00781
SNP2263	5672320	G	T	0.42188	0.54688	0
SNP2265	5673483	C	T	0.48047	0.57031	0
SNP2266	5674494	T	C	0.16929	0.27559	0.00781
SNP2270	5676041	A	T	0.0123	0.02459	0.04688
SNP2281	5677123	T	C	0.38095	0.46032	0.01562
SNP2283	5681832	G	T	0.28346	0.3937	0.00781
SNP2286	5684198	T	C	0.05906	0.10236	0.00781
SNP2287	5684203	A	G	0.38189	0.44882	0.00781
SNP2288	5693613	G	A	0.36719	0.5625	0
SNP2293	5694864	A	C	0.375	0.45312	0
SNP2298	5709265	C	A	0.4881	0.46825	0.01562
SNP2311	5713924	A	G	0.348	0.536	0.02344
SNP2312	5716025	T	C	0.42126	0.46457	0.00781
SNP2317	5718769	C	T	0.48828	0.47656	0
SNP2319	5719859	C	G	0.49606	0.48819	0.00781
SNP2324	5725781	C	A	0.32812	0.4375	0
SNP2325	5725784	A	G	0.14453	0.25781	0
SNP2326	5727796	G	A	0.0748	0.11811	0.00781
SNP2327	5740231	C	T	0.37795	0.55118	0.00781
SNP2328	5748155	G	T	0.1811	0.31496	0.00781
SNP2330	5756471	T	G	0.08984	0.16406	0
SNP2336	5772995	C	A	0.0315	0.04724	0.00781
SNP2337	5776988	T	C	0.352	0.496	0.02344
SNP2340	5849186	C	T	0.01562	0.03125	0
SNP2342	5849202	C	G	0.39683	0.49206	0.01562
SNP2343	5850537	T	A	0.03937	0.07874	0.00781
SNP2345	5854668	T	C	0.20866	0.29134	0.00781
SNP2347	5877581	G	T	0.20079	0.29134	0.00781
SNP2348	5887647	A	G	0.1063	0.19685	0.00781
SNP2349	5900815	G	A	0.02756	0.05512	0.00781
SNP2350	5900835	C	T	0.49606	0.48819	0.00781
SNP2352	5908618	A	T	0.5	0.49206	0.01562
SNP2353	5908620	A	C	0.5	0.49206	0.01562
SNP2355	5923977	A	G	0.33858	0.4252	0.00781
SNP2356	5925150	G	C	0.40476	0.44444	0.01562
SNP2357	5925154	T	C	0.40873	0.45238	0.01562
SNP2358	5927625	C	G	0.40551	0.48031	0.00781
SNP2359	5927630	A	G	0.07874	0.14173	0.00781
SNP2362	5935875	G	A	0.08984	0.11719	0
SNP2363	5935882	C	T	0.18504	0.33858	0.00781
SNP2364	5935883	G	A	0.22047	0.29921	0.00781
SNP2365	5964215	A	G	0.18	0.328	0.02344
SNP2366	5964226	A	G	0.048	0.096	0.02344
SNP2368	5968876	A	T	0.3189	0.40157	0.00781
SNP2369	5979393	C	A	0.09449	0.17323	0.00781
SNP2370	5980540	T	C	0.1063	0.16535	0.00781
SNP2371	5980546	T	C	0.18504	0.29134	0.00781
SNP2372	5985447	T	A	0.38189	0.44882	0.00781
SNP2373	6024063	G	C	0.19922	0.28906	0
SNP2374	6024081	T	C	0.18359	0.33594	0
SNP2376	6027191	G	A	0.47656	0.53125	0
SNP2379	6035471	G	C	0.10714	0.18254	0.01562
SNP2380	6036689	T	C	0.39764	0.52756	0.00781
SNP2381	6040137	G	T	0.07874	0.12598	0.00781
SNP2382	6040152	C	T	0.35039	0.49606	0.00781
SNP2385	6048617	T	C	0.15854	0.23577	0.03906
SNP2388	6058643	G	A	0.1063	0.19685	0.00781
SNP2389	6147215	T	C	0.20168	0.2521	0.07031
SNP2392	6149614	C	T	0.18504	0.29134	0.00781
SNP2393	6155359	C	G	0.30469	0.39062	0
SNP2396	6162217	T	G	0.08824	0.09244	0.07031
SNP2398	6162251	C	A	0.11694	0.18548	0.03125
SNP2400	6164428	T	A	0.08594	0.15625	0
SNP2401	6164429	A	T	0.08594	0.15625	0
SNP2402	6168221	A	C	0.29688	0.40625	0
SNP2403	6168236	G	A	0.29688	0.40625	0
SNP2405	6171562	C	T	0.03571	0.05556	0.01562
SNP2406	6171563	A	T	0.36905	0.30952	0.01562
SNP2407	6171587	T	A	0.03543	0.05512	0.00781
SNP2408	6173731	C	T	0.42578	0.41406	0
SNP2410	6176566	A	G	0.4246	0.40476	0.01562
SNP2421	6195923	A	C	0.19141	0.25781	0
SNP2425	6200324	C	G	0.14453	0.22656	0
SNP2426	6200333	C	G	0.23828	0.33594	0
SNP2427	6208367	T	C	0.35827	0.49606	0.00781
SNP2428	6208380	T	A	0.25984	0.3622	0.00781
SNP2430	6222945	G	A	0.02362	0.04724	0.00781
SNP2431	6222961	C	T	0.36614	0.44882	0.00781
SNP2433	6261451	G	A	0.41129	0.35484	0.03125
SNP2436	6273021	A	G	0.24793	0.34711	0.05469
SNP2441	6276127	A	T	0.21429	0.4127	0.01562
SNP2444	6279350	A	G	0.21371	0.34677	0.03125
SNP2445	6294015	A	G	0.23967	0.36364	0.05469
SNP2446	6294024	G	A	0.01587	0.03175	0.01562
SNP2447	6298773	A	C	0.13672	0.22656	0
SNP2448	6298788	C	T	0.26562	0.39062	0
SNP2449	6298789	G	A	0.19531	0.34375	0
SNP2451	6303078	A	G	0.2126	0.40945	0.00781
SNP2456	6305336	T	C	0.20866	0.40157	0.00781
SNP2458	6323504	T	G	0.49606	0.70866	0.00781
SNP2461	6327338	G	A	0.30859	0.46094	0
SNP2462	6327342	C	G	0.30859	0.46094	0
SNP2464	6330466	A	G	0.1378	0.24409	0.00781
SNP2465	6330481	C	A	0.32937	0.45238	0.01562
SNP2466	6353181	C	T	0.44488	0.48031	0.00781
SNP2468	6358447	G	A	0.06641	0.11719	0
SNP2469	6358450	T	A	0.39453	0.49219	0
SNP2470	6361545	C	T	0.07812	0.14062	0
SNP2471	6361550	G	T	0.32422	0.39844	0
SNP2492	6394726	G	A	0.36328	0.49219	0
SNP2494	6397203	C	T	0.02734	0.05469	0
SNP2495	6397212	A	C	0.35547	0.47656	0
SNP2496	6397231	C	T	0.38672	0.47656	0
SNP2502	6400599	A	T	0.38976	0.48031	0.00781
SNP2503	6400602	T	G	0.2874	0.46457	0.00781
SNP2506	6401688	T	C	0.40551	0.52756	0.00781
SNP2508	6433867	C	T	0.45703	0.57031	0
SNP2513	6437357	A	T	0.49219	0.57812	0
SNP2518	6445712	A	G	0.35433	0.53543	0.00781
SNP2519	6447927	G	A	0.29134	0.47244	0.00781
SNP2524	6487787	A	G	0.2874	0.46457	0.00781
SNP2525	6494055	A	T	0.4246	0.51587	0.01562
SNP2526	6494069	C	G	0.03516	0.07031	0
SNP2527	6497670	A	G	0.12992	0.22835	0.00781
SNP2528	6501770	C	T	0.1378	0.22835	0.00781
SNP2530	6502809	G	A	0.16797	0.21094	0
SNP2531	6502815	C	G	0.44141	0.52344	0
SNP2532	6502818	C	T	0.44922	0.52344	0
SNP2533	6502826	A	G	0.31641	0.36719	0
SNP2534	6503844	C	G	0.46	0.456	0.02344
SNP2536	6513624	G	A	0.31102	0.37008	0.00781
SNP2537	6531644	T	G	0.21654	0.30709	0.00781
SNP2539	6543634	G	A	0.21654	0.29134	0.00781
SNP2541	6545915	C	T	0.3937	0.45669	0.00781
SNP2542	6551580	T	G	0.14961	0.23622	0.00781
SNP2544	6553605	A	G	0.48438	0.51562	0
SNP2545	6561039	G	A	0.27559	0.3937	0.00781
SNP2548	6564191	A	C	0.19531	0.3125	0
SNP2549	6564210	G	A	0.27953	0.43307	0.00781
SNP2550	6567406	C	G	0.17857	0.21429	0.01562
SNP2554	6571465	T	C	0.46457	0.50394	0.00781
SNP2555	6571470	C	T	0.19291	0.22835	0.00781
SNP2558	6575018	C	T	0.36885	0.39344	0.04688
SNP2559	6581746	G	A	0.37402	0.48031	0.00781
SNP2560	6588439	T	C	0.444	0.456	0.02344
SNP2562	6588453	A	G	0.2381	0.31746	0.01562
SNP2565	6631135	A	G	0.34524	0.45238	0.01562
SNP2567	6635381	T	C	0.35827	0.49606	0.00781
SNP2568	6636411	C	T	0.36	0.464	0.02344
SNP2570	6636428	A	G	0.10156	0.17188	0
SNP2571	6637693	T	C	0.36508	0.49206	0.01562
SNP2572	6639152	G	A	0.35433	0.48819	0.00781
SNP2573	6639155	T	C	0.35827	0.49606	0.00781
SNP2574	6639170	T	C	0.35827	0.48031	0.00781
SNP2576	6643456	C	T	0.4375	0.5	0
SNP2585	6657787	A	T	0.33465	0.48031	0.00781
SNP2595	6671480	T	C	0.44094	0.61417	0.00781
SNP2597	6672617	G	A	0.44922	0.60156	0
SNP2598	6672633	A	G	0.02344	0.04688	0
SNP2599	6675929	A	C	0.42126	0.55906	0.00781
SNP2600	6675933	G	A	0.09843	0.16535	0.00781
SNP2601	6678092	G	T	0.3189	0.52756	0.00781
SNP2603	6679068	A	T	0.47107	0.56198	0.05469
SNP2604	6679093	C	T	0.45492	0.56557	0.04688
SNP2606	6680180	T	C	0.34766	0.50781	0
SNP2607	6683512	A	T	0.17323	0.26772	0.00781
SNP2608	6683527	C	T	0.27734	0.46094	0
SNP2609	6689308	T	C	0.27734	0.46094	0
SNP2622	6710992	G	A	0.0124	0.02479	0.05469
SNP2626	6720266	T	C	0.45703	0.53906	0
SNP2629	6721467	G	T	0.44444	0.53968	0.01562
SNP2630	6722438	T	A	0.14173	0.25197	0.00781
SNP2631	6722489	C	T	0.09766	0.19531	0
SNP2632	6722491	G	A	0.11024	0.20472	0.00781
SNP2638	6753618	C	G	0.4881	0.51587	0.01562
SNP2640	6757978	C	G	0.27734	0.46094	0
SNP2644	6790463	T	G	0.33333	0.48333	0.0625
SNP2650	6794797	C	G	0.43307	0.56693	0.00781
SNP2655	6798801	G	A	0.3622	0.50394	0.00781
SNP2659	6812457	G	A	0.20472	0.34646	0.00781
SNP2660	6813464	T	C	0.28968	0.40476	0.01562
SNP2661	6813474	C	G	0.39764	0.52756	0.00781
SNP2662	6815709	A	C	0.24803	0.40157	0.00781
SNP2664	6828242	G	A	0.24597	0.28226	0.03125
SNP2665	6828258	C	T	0.37705	0.36066	0.04688
SNP2667	6829282	G	T	0.33071	0.45669	0.00781
SNP2674	6831507	G	A	0.28968	0.34127	0.01562
SNP2676	6831543	G	A	0.01984	0.03968	0.01562
SNP2677	6832506	G	A	0.04331	0.08661	0.00781
SNP2678	6832515	A	T	0.04331	0.08661	0.00781
SNP2679	6834999	A	G	0.04331	0.08661	0.00781
SNP2680	6835007	A	T	0.35039	0.41732	0.00781
SNP2681	6835019	T	C	0.07087	0.12598	0.00781
SNP2682	6843513	G	C	0.44531	0.53125	0
SNP2684	6856501	A	G	0.32677	0.40157	0.00781
SNP2685	6857636	A	G	0.40551	0.43307	0.00781
SNP2686	6857646	T	C	0.02362	0.04724	0.00781
SNP2696	6861213	A	C	0.3871	0.41935	0.03125
SNP2698	6864654	G	A	0.49609	0.47656	0
SNP2701	6892741	G	A	0.0315	0.06299	0.00781
SNP2702	6893813	A	G	0.16406	0.28125	0
SNP2703	6893817	T	C	0.17188	0.23438	0
SNP2704	6893829	T	G	0.208	0.272	0.02344
SNP2706	6899773	T	C	0.34553	0.46341	0.03906
SNP2709	6900803	A	G	0.03543	0.07087	0.00781
SNP2711	6901891	T	G	0.35433	0.48819	0.00781
SNP2713	6903767	T	A	0.16535	0.23622	0.00781
SNP2714	6903768	G	A	0.16535	0.23622	0.00781
SNP2716	6908116	C	G	0.0315	0.06299	0.00781
SNP2717	6914360	A	G	0.18651	0.35714	0.01562
SNP2718	6914365	C	A	0.47222	0.5	0.01562
SNP2719	6923887	T	C	0.49606	0.47244	0.00781
SNP2721	6926264	C	T	0.0315	0.06299	0.00781
SNP2724	6931072	G	C	0.26953	0.38281	0
SNP2726	6933841	C	T	0.20472	0.31496	0.00781
SNP2732	6940634	T	G	0.03543	0.07087	0.00781
SNP2733	6940641	A	G	0.23228	0.30709	0.00781
SNP2735	6941754	G	A	0.30469	0.42188	0
SNP2739	6945137	A	C	0.27559	0.34646	0.00781
SNP2741	6948344	G	A	0.31102	0.41732	0.00781
SNP2742	6948352	C	T	0.12698	0.22222	0.01562
SNP2746	6950555	G	A	0.31452	0.41935	0.03125
SNP2749	6954949	A	G	0.47656	0.51562	0
SNP2751	6955963	G	T	0.48425	0.51181	0.00781
SNP2753	6959597	C	T	0.48047	0.52344	0
SNP2754	6960630	G	T	0.05042	0.10084	0.07031
SNP2755	6960631	A	G	0.16803	0.30328	0.04688
SNP2762	6961649	G	T	0.32677	0.43307	0.00781
SNP2765	6962710	T	G	0.05512	0.11024	0.00781
SNP2766	6962712	A	T	0.23228	0.32283	0.00781
SNP2767	6977678	T	C	0.31557	0.38525	0.04688
SNP2772	6983599	G	A	0.29528	0.41732	0.00781
SNP2775	6986468	C	T	0.3937	0.50394	0.00781
SNP2776	6986488	C	T	0.22441	0.41732	0.00781
SNP2779	6992118	A	G	0.29528	0.37008	0.00781
SNP2780	6994267	T	G	0.34874	0.36134	0.07031
SNP2782	6995570	A	G	0.23228	0.35433	0.00781
SNP2784	6995576	G	C	0.43307	0.47244	0.00781
SNP2787	6999134	A	T	0.42063	0.52381	0.01562
SNP2788	6999157	A	G	0.41667	0.51587	0.01562
SNP2789	7004729	C	A	0.41732	0.51969	0.00781
SNP2791	7005870	A	C	0.40157	0.58268	0.00781
SNP2793	7006998	A	G	0.14062	0.28125	0
SNP2794	7007017	G	T	0.41016	0.63281	0
SNP2795	7011215	A	C	0.30469	0.42188	0
SNP2796	7014076	T	A	0.34524	0.45238	0.01562
SNP2797	7014124	T	C	0.33858	0.40945	0.00781
SNP2798	7018927	C	G	0.33858	0.40945	0.00781
SNP2799	7018929	C	A	0.31102	0.43307	0.00781
SNP2800	7022066	A	G	0.03516	0.07031	0
SNP2801	7022068	G	A	0.13386	0.26772	0.00781
SNP2803	7043376	G	C	0.34646	0.40945	0.00781
SNP2804	7043399	G	C	0.03543	0.07087	0.00781
SNP2806	7063839	T	G	0.38976	0.44882	0.00781
SNP2808	7067724	G	A	0.32422	0.39844	0
SNP2812	7072647	A	G	0.35156	0.39062	0
SNP2815	7092809	C	T	0.30556	0.48413	0.01562
SNP2816	7094748	T	C	0.29762	0.5	0.01562
SNP2817	7098124	G	A	0.29921	0.48819	0.00781
SNP2819	7099165	C	T	0.316	0.472	0.02344
SNP2825	7103090	C	T	0.34646	0.50394	0.00781
SNP2827	7128390	G	C	0.34252	0.40157	0.00781
SNP2829	7145981	C	A	0.33465	0.40157	0.00781
SNP2831	7146005	C	T	0.04331	0.08661	0.00781
SNP2837	7171739	C	A	0.31855	0.49194	0.03125
SNP2838	7171758	A	C	0.31855	0.49194	0.03125
SNP2842	7179469	A	G	0.3937	0.55118	0.00781
SNP2843	7184660	G	T	0.28279	0.53279	0.04688
SNP2844	7191288	T	C	0.4685	0.62205	0.00781
SNP2845	7191309	T	C	0.0315	0.06299	0.00781
SNP2851	7195261	A	G	0.30952	0.47619	0.01562
SNP2852	7196327	A	G	0.30315	0.49606	0.00781
SNP2853	7196339	C	G	0.45276	0.6378	0.00781
SNP2854	7206100	A	G	0.0315	0.06299	0.00781
SNP2855	7206110	A	C	0.03543	0.05512	0.00781
SNP2857	7215443	C	A	0.03543	0.07087	0.00781
SNP2858	7283111	C	T	0.03125	0.0625	0
SNP2859	7283118	A	C	0.42578	0.55469	0
SNP2860	7284242	C	T	0.41339	0.59055	0.00781
SNP2861	7333821	G	T	0.05512	0.11024	0.00781
SNP2864	7351390	C	A	0.11811	0.18898	0.00781
SNP2866	7352738	T	C	0.40945	0.53543	0.00781
SNP2869	7357727	C	T	0.25197	0.33071	0.00781
SNP2874	7367484	C	T	0.09843	0.1811	0.00781
SNP2876	7367495	T	A	0.44882	0.56693	0.00781
SNP2878	7367516	G	A	0.46063	0.55906	0.00781
SNP2881	7370711	C	T	0.44922	0.52344	0
SNP2882	7371728	T	C	0.05078	0.10156	0
SNP2884	7372922	A	G	0.44141	0.52344	0
SNP2885	7372931	A	T	0.20703	0.27344	0
SNP2886	7372932	A	G	0.39453	0.52344	0
SNP2887	7377661	C	T	0.04365	0.0873	0.01562
SNP2892	7383731	A	T	0.34524	0.42063	0.01562
SNP2893	7383736	G	C	0.18359	0.30469	0
SNP2894	7439052	A	T	0.42857	0.47619	0.01562
SNP2895	7441852	G	A	0.45528	0.39024	0.03906
SNP2896	7441867	T	C	0.0123	0.02459	0.04688
SNP2897	7476257	T	C	0.02033	0.04065	0.03906
SNP2898	7476306	T	G	0.05078	0.10156	0
SNP2903	7480623	C	A	0.216	0.256	0.02344
SNP2906	7489151	T	C	0.16535	0.28346	0.00781
SNP2907	7490561	A	G	0.35938	0.4375	0
SNP2908	7490572	A	T	0.12109	0.22656	0
SNP2909	7490573	G	C	0.19141	0.33594	0
SNP2910	7504014	A	G	0.42188	0.48438	0
SNP2912	7515885	A	C	0.368	0.464	0.02344
SNP2916	7517379	T	C	0.4252	0.48819	0.00781
SNP2917	7563134	G	T	0.33858	0.47244	0.00781
SNP2918	7582907	A	G	0.19291	0.27559	0.00781
SNP2919	7582916	A	G	0.12992	0.22835	0.00781
SNP2920	7582917	G	C	0.41732	0.45669	0.00781
SNP2924	7583936	A	G	0.44488	0.44882	0.00781
SNP2926	7585286	A	G	0.216	0.304	0.02344
SNP2927	7585297	A	G	0.224	0.32	0.02344
SNP2928	7587890	C	G	0.19291	0.27559	0.00781
SNP2929	7587891	T	A	0.31746	0.36508	0.01562
SNP2931	7589645	A	G	0.40551	0.46457	0.00781
SNP2932	7589647	A	G	0.03937	0.07874	0.00781
SNP2933	7589658	A	T	0.17323	0.28346	0.00781
SNP2937	7594200	C	T	0.25	0.32812	0
SNP2938	7594223	A	G	0.08203	0.14844	0
SNP2939	7596648	G	A	0.4252	0.48819	0.00781
SNP2942	7610858	G	A	0.34274	0.37903	0.03125
SNP2943	7678364	A	G	0.30469	0.4375	0
SNP2945	7718491	T	C	0.42913	0.48031	0.00781
SNP2946	7723056	A	G	0.25984	0.3937	0.00781
SNP2952	7744784	T	A	0.23047	0.33594	0
SNP2953	7747024	G	T	0.23622	0.34646	0.00781
SNP2954	7747034	T	A	0.23622	0.34646	0.00781
SNP2956	7753503	T	A	0.22047	0.3622	0.00781
SNP2957	7753518	T	G	0.37795	0.45669	0.00781
SNP2959	7756605	A	G	0.37795	0.45669	0.00781
SNP2960	7757787	G	A	0.23016	0.36508	0.01562
SNP2961	7758884	G	C	0.09524	0	0.01562
SNP2962	7758887	A	G	0.31301	0.36585	0.03906
SNP2963	7758909	T	C	0.02362	0.04724	0.00781
SNP2964	7759901	C	T	0.20079	0.35433	0.00781
SNP2969	7760980	C	G	0.19048	0.31746	0.01562
SNP2980	7784372	A	C	0.112	0.16	0.02344
SNP2981	7784390	A	G	0.35417	0.34167	0.0625
SNP2983	7784399	A	G	0.112	0.16	0.02344
SNP2984	7794995	G	A	0.07874	0.14173	0.00781
SNP2985	7795019	T	C	0.26562	0.39062	0
SNP2987	7798477	T	G	0.28346	0.40945	0.00781
SNP2988	7798478	T	G	0.28346	0.40945	0.00781
SNP2989	7799503	A	G	0.26953	0.39844	0
SNP2992	7809664	C	T	0.26562	0.39062	0
SNP2995	7816830	C	A	0.34711	0.34711	0.05469
SNP2998	7839911	T	C	0.13281	0.21875	0
SNP3003	7841988	T	C	0.32422	0.44531	0
SNP3004	7841992	C	T	0.02344	0.04688	0
SNP3006	7844165	C	A	0.4127	0.49206	0.01562
SNP3007	7844168	T	C	0.15476	0.24603	0.01562
SNP3008	7845307	G	A	0.41016	0.49219	0
SNP3009	7847919	C	G	0.45669	0.47244	0.00781
SNP3010	7858554	A	T	0.09921	0.16667	0.01562
SNP3011	7858555	A	T	0.07087	0.14173	0.00781
SNP3012	7858557	A	G	0.16142	0.29134	0.00781
SNP3013	7858561	A	T	0.09524	0.1746	0.01562
SNP3014	7858567	A	T	0.01969	0.03937	0.00781
SNP3015	7858576	A	C	0.112	0.176	0.02344
SNP3016	7859688	T	G	0.44488	0.48031	0.00781
SNP3018	7861860	C	T	0.44094	0.47244	0.00781
SNP3021	7863599	C	A	0.14062	0.28125	0
SNP3024	7866032	C	G	0.11024	0.17323	0.00781
SNP3025	7869661	T	G	0.15625	0.25	0
SNP3026	7869681	A	G	0.11024	0.17323	0.00781
SNP3027	7882237	T	C	0.02362	0.04724	0.00781
SNP3028	7882243	C	T	0.02362	0.04724	0.00781
SNP3029	7892583	C	T	0.14961	0.26772	0.00781
SNP3031	7895847	T	G	0.17717	0.27559	0.00781
SNP3032	7895860	C	A	0.12302	0.19841	0.01562
SNP3033	7895861	A	C	0.40476	0.47619	0.01562
SNP3034	7899506	G	C	0.25984	0.4252	0.00781
SNP3035	7899511	C	T	0.02344	0.04688	0
SNP3036	7900713	A	G	0.24016	0.41732	0.00781
SNP3038	7912723	A	C	0.25	0.40625	0
SNP3039	7918794	T	C	0.47244	0.45669	0.00781
SNP3043	7923340	C	T	0.17188	0.29688	0
SNP3044	7923349	A	C	0.17578	0.27344	0
SNP3046	7924742	A	G	0.23228	0.32283	0.00781
SNP3048	7925753	T	C	0.35827	0.48031	0.00781
SNP3049	7972276	G	A	0.25	0.38889	0.01562
SNP3050	7972293	C	T	0.17339	0.28226	0.03125
SNP3051	7972294	G	A	0.24603	0.38095	0.01562
SNP3057	7976550	G	A	0.32283	0.37795	0.00781
SNP3061	7979804	A	T	0.17969	0.28125	0
SNP3062	7979806	C	T	0.17969	0.28125	0
SNP3063	7985402	G	A	0.19291	0.32283	0.00781
SNP3066	7986477	C	T	0.46429	0.46825	0.01562
SNP3068	7988778	C	T	0.15625	0.3125	0
SNP3069	7993752	T	C	0.48425	0.46457	0.00781
SNP3071	8000310	G	A	0.44094	0.45669	0.00781
SNP3072	8038982	T	C	0.16142	0.32283	0.00781
SNP3075	8040392	G	T	0.4878	0.43902	0.03906
SNP3077	8044036	A	C	0.43307	0.44094	0.00781
SNP3079	8047340	G	T	0.18504	0.32283	0.00781
SNP3081	8048400	A	G	0.39764	0.40157	0.00781
SNP3082	8048406	G	A	0.39764	0.40157	0.00781
SNP3084	8054871	G	T	0.18359	0.32031	0
SNP3085	8070919	A	G	0.42126	0.46457	0.00781
SNP3086	8072015	C	A	0.41732	0.45669	0.00781
SNP3096	8081866	A	C	0.42063	0.46032	0.01562
SNP3097	8081873	C	A	0.12598	0.23622	0.00781
SNP3099	8082892	T	C	0.21484	0.28906	0
SNP3101	8090375	G	A	0.35714	0.47619	0.01562
SNP3104	8092329	G	C	0.43701	0.48031	0.00781
SNP3106	8093418	C	T	0.43701	0.48031	0.00781
SNP3110	8094913	C	A	0.424	0.448	0.02344
SNP3112	8096310	G	A	0.36508	0.47619	0.01562
SNP3114	8098767	C	T	0.17969	0.28125	0
SNP3115	8098777	C	T	0.42913	0.48031	0.00781
SNP3116	8098802	G	A	0.07422	0.13281	0
SNP3117	8126758	C	A	0.18908	0.21008	0.07031
SNP3119	8126781	G	A	0.18487	0.20168	0.07031
SNP3121	8141405	A	G	0.36614	0.48031	0.00781
SNP3125	8172559	C	T	0.08268	0.14961	0.00781
SNP3126	8172574	C	T	0.02362	0.04724	0.00781
SNP3127	8172581	A	G	0.38095	0.46032	0.01562
SNP3130	8175010	A	G	0.37795	0.45669	0.00781
SNP3137	8181160	G	A	0.08661	0.17323	0.00781
SNP3144	8204942	A	T	0.38672	0.49219	0
SNP3145	8249378	A	G	0.46774	0.33871	0.03125
SNP3146	8249389	T	C	0.01587	0.03175	0.01562
SNP3154	8252899	T	C	0.23438	0.375	0
SNP3155	8255062	A	G	0.29921	0.3622	0.00781
SNP3156	8256292	G	A	0.23828	0.36719	0
SNP3158	8264233	A	G	0.22656	0.35938	0
SNP3161	8360502	C	T	0.07563	0.10084	0.07031
SNP3162	8360518	A	G	0.42857	0.36975	0.07031
SNP3169	8384588	T	A	0.46094	0.5	0
SNP3170	8565392	C	T	0.34375	0.46875	0
SNP3172	8568681	C	T	0.33071	0.44094	0.00781
SNP3173	8569884	T	A	0.44094	0.40945	0.00781
SNP3176	8571475	G	A	0.44094	0.40945	0.00781
SNP3177	8575774	T	C	0.16142	0.2126	0.00781
SNP3178	8585585	T	C	0.42126	0.43307	0.00781
SNP3179	8586633	T	C	0.38281	0.4375	0
SNP3180	8589842	T	G	0.38672	0.42969	0
SNP3181	8683095	A	T	0.39453	0.53906	0
SNP3182	8683110	T	C	0.33858	0.48819	0.00781
SNP3183	8686295	C	A	0.36614	0.49606	0.00781
SNP3184	8686297	C	T	0.07937	0.14286	0.01562
SNP3188	8706910	G	C	0.10938	0.20312	0
SNP3190	8706952	G	A	0.01562	0.03125	0
SNP3191	8735187	T	C	0.44488	0.49606	0.00781
SNP3192	8735204	G	T	0.08268	0.14961	0.00781
SNP3199	8738443	C	G	0.38189	0.52756	0.00781
SNP3206	8749980	G	A	0.33071	0.45669	0.00781
SNP3208	8776584	C	T	0.3622	0.53543	0.00781
SNP3209	8776599	C	T	0.3622	0.53543	0.00781
SNP3210	8786239	A	C	0.35938	0.53125	0
SNP3212	8786264	G	A	0.21875	0.39062	0
SNP3214	8961649	G	A	0.25591	0.38583	0.00781
SNP3215	8961659	C	T	0.08661	0.15748	0.00781
SNP3217	8961684	A	G	0.01181	0.00787	0.00781
SNP3219	8986258	A	G	0.16929	0.22835	0.00781
SNP3220	9016785	T	G	0.40945	0.48819	0.00781
SNP3222	9088452	G	A	0.46875	0.53125	0
SNP3224	9093969	A	T	0.46063	0.49606	0.00781
SNP3225	9093983	G	C	0.19291	0.27559	0.00781
SNP3226	9104396	G	A	0.09843	0.16535	0.00781
SNP3228	9107838	A	T	0.09449	0.15748	0.00781
SNP3229	9123686	T	C	0.25	0.40625	0
SNP3230	9123718	T	G	0.49606	0.62992	0.00781
SNP3233	9124815	C	A	0.02381	0.03175	0.01562
SNP3234	9124821	C	A	0.3254	0.46032	0.01562
SNP3236	9128677	C	T	0.11811	0.22047	0.00781
SNP3237	9128678	G	A	0.48413	0.50794	0.01562
SNP3238	9128686	T	C	0.4685	0.52756	0.00781
SNP3242	9168087	A	G	0.40234	0.52344	0
SNP3244	9170179	A	G	0.31496	0.53543	0.00781
SNP3256	9184017	C	T	0.26	0.392	0.02344
SNP3257	9184065	C	A	0.08268	0.14961	0.00781
SNP3259	9185670	A	G	0.07087	0.12598	0.00781
SNP3261	9186741	T	C	0.41797	0.52344	0
SNP3272	9220338	C	A	0.37795	0.45669	0.00781
SNP3273	9223551	G	T	0.40625	0.46875	0
SNP3274	9223555	T	G	0.27734	0.41406	0
SNP3276	9224592	G	A	0.03175	0.06349	0.01562
SNP3278	9224609	G	A	0.304	0.352	0.02344
SNP3279	9224625	C	G	0.3	0.344	0.02344
SNP3282	9243939	C	G	0.17969	0.21875	0
SNP3284	9243958	A	T	0.13672	0.22656	0
SNP3286	9244949	T	C	0.21654	0.38583	0.00781
SNP3287	9244961	T	A	0.44882	0.48819	0.00781
SNP3288	9254878	T	C	0.25781	0.35938	0
SNP3291	9255959	G	A	0.036	0.072	0.02344
SNP3295	9268018	C	T	0.21311	0.31148	0.04688
SNP3296	9268020	T	G	0.38618	0.43089	0.03906
SNP3297	9268037	A	T	0.19421	0.22314	0.05469
SNP3298	9270995	T	G	0.22047	0.3622	0.00781
SNP3300	9288165	T	G	0.22266	0.33594	0
SNP3301	9288185	T	A	0.35156	0.45312	0
SNP3302	9353592	A	G	0.35433	0.44094	0.00781
SNP3303	9353605	A	G	0.02756	0.05512	0.00781
SNP3306	9360776	A	T	0.39764	0.49606	0.00781
SNP3313	9367364	G	A	0.4252	0.53543	0.00781
SNP3314	9379639	T	C	0.23228	0.38583	0.00781
SNP3317	9384855	T	C	0.39764	0.49606	0.00781
SNP3318	9391969	C	G	0.15748	0.25197	0.00781
SNP3320	9399971	C	A	0.488	0.448	0.02344
SNP3321	9401115	A	G	0.09055	0.14961	0.00781
SNP3323	9408911	G	A	0.36111	0.43651	0.01562
SNP3326	9408952	T	A	0.37109	0.42969	0
SNP3328	9411473	G	A	0.28571	0.36508	0.01562
SNP3330	9417163	A	T	0.43307	0.48819	0.00781
SNP3331	9417165	A	T	0.06693	0.11811	0.00781
SNP3332	9417176	T	C	0.09449	0.18898	0.00781
SNP3334	9425553	G	A	0.31746	0.4127	0.01562
SNP3335	9427737	A	G	0.21654	0.27559	0.00781
SNP3339	9533730	A	G	0.49213	0.52756	0.00781
SNP3341	9534763	T	A	0.01562	0.03125	0
SNP3342	9534765	A	C	0.16797	0.30469	0
SNP3345	9537177	A	G	0.17188	0.32812	0
SNP3346	9537183	T	C	0.46094	0.51562	0
SNP3347	9565727	G	A	0.11024	0.18898	0.00781
SNP3348	9626509	T	C	0.29528	0.41732	0.00781
SNP3350	9637752	C	A	0.14	0.248	0.02344
SNP3355	9639818	A	T	0.46032	0.50794	0.01562
SNP3356	9639819	G	T	0.05118	0.07087	0.00781
SNP3357	9639843	A	C	0.292	0.456	0.02344
SNP3362	9669347	G	A	0.45082	0.47541	0.04688
SNP3364	9718106	G	A	0.44922	0.50781	0
SNP3365	9726041	C	T	0.4685	0.54331	0.00781
SNP3366	9727220	C	T	0.46429	0.53175	0.01562
SNP3373	9730821	C	A	0.48413	0.50794	0.01562
SNP3375	9730835	T	C	0.03937	0.04724	0.00781
SNP3376	9733323	G	A	0.40476	0.53968	0.01562
SNP3379	9737274	T	C	0.4246	0.46825	0.01562
SNP3380	9737275	A	C	0.03516	0.07031	0
SNP3382	9738587	C	A	0.22441	0.35433	0.00781
SNP3384	9738601	T	C	0.31496	0.44094	0.00781
SNP3385	9759848	C	A	0.45703	0.46094	0
SNP3388	9764082	C	G	0.45669	0.53543	0.00781
SNP3389	9769797	C	T	0.27459	0.33607	0.04688
SNP3390	9771700	G	A	0.46457	0.48819	0.00781
SNP3392	9779056	T	C	0.25391	0.30469	0
SNP3394	9781908	T	C	0.28125	0.32812	0
SNP3395	9783025	A	G	0.27344	0.32812	0
SNP3396	9787364	T	C	0.12205	0.19685	0.00781
SNP3407	9793072	G	C	0.46371	0.44355	0.03125
SNP3409	9796307	T	C	0.45312	0.48438	0
SNP3425	9879608	A	T	0.09055	0.16535	0.00781
SNP3442	9888844	A	C	0.33071	0.3622	0.00781
SNP3443	9888845	T	A	0.33071	0.3622	0.00781
SNP3449	9899456	A	G	0.22266	0.28906	0
SNP3450	9903252	A	G	0.21654	0.30709	0.00781
SNP3451	9903272	G	C	0.08661	0.15748	0.00781
SNP3457	9922607	G	T	0.41016	0.49219	0
SNP3458	9922614	C	T	0.41016	0.49219	0
SNP3459	9923720	C	T	0.40945	0.47244	0.00781
SNP3462	9925815	T	A	0.04688	0.0625	0
SNP3463	9925830	A	G	0.39286	0.48413	0.01562
SNP3465	9927996	T	A	0.31102	0.44882	0.00781
SNP3467	9930331	C	T	0.408	0.416	0.02344
SNP3471	9938569	A	G	0.28346	0.33071	0.00781
SNP3475	9939649	T	C	0.33594	0.40625	0
SNP3478	9946118	G	A	0.03968	0.06349	0.01562
SNP3480	9948455	C	T	0.08268	0.14961	0.00781
SNP3481	9949837	T	C	0.3937	0.47244	0.00781
SNP3482	9950840	A	G	0.47266	0.44531	0
SNP3486	9953091	T	C	0.42913	0.41732	0.00781
SNP3490	9956309	T	A	0.12598	0.22047	0.00781
SNP3491	9957338	G	A	0.43307	0.40945	0.00781
SNP3492	9957354	T	C	0.03937	0.07874	0.00781
SNP3495	9959912	A	G	0.39764	0.46457	0.00781
SNP3498	9971248	T	C	0.42913	0.40157	0.00781
SNP3500	9973382	A	G	0.42126	0.43307	0.00781
SNP3503	9974982	T	A	0.38583	0.4252	0.00781
SNP3518	9982194	T	C	0.42913	0.38583	0.00781
SNP3519	9991512	A	G	0.03543	0.07087	0.00781
SNP3521	9992548	C	T	0.03906	0.0625	0
SNP3522	10008693	C	T	0.39764	0.48031	0.00781
SNP3524	10008704	G	C	0.08268	0.14961	0.00781
SNP3527	10009772	C	A	0.47656	0.45312	0
SNP3528	10009796	A	T	0.40234	0.47656	0
SNP3529	10011220	A	G	0.39764	0.46457	0.00781
SNP3531	10013466	A	C	0.39764	0.46457	0.00781
SNP3536	10014529	C	T	0.4127	0.42857	0.01562
SNP3537	10014536	G	T	0.44	0.416	0.02344
SNP3541	10026684	T	G	0.41339	0.41732	0.00781
SNP3543	10207436	G	A	0.04297	0.08594	0
SNP3544	10207450	T	G	0.11417	0.22835	0.00781
SNP3546	10245134	A	T	0.35827	0.51181	0.00781
SNP3547	10245141	A	G	0.01181	0.02362	0.00781
SNP3548	10246280	G	A	0.3622	0.51969	0.00781
SNP3549	10246283	A	G	0.42913	0.5748	0.00781
SNP3551	10246301	A	T	0.05906	0.10236	0.00781
SNP3552	10246302	G	T	0.11811	0.22047	0.00781
SNP3554	10253187	A	T	0.3622	0.50394	0.00781
SNP3556	10255602	C	T	0.32677	0.43307	0.00781
SNP3558	10328538	C	A	0.11719	0.23438	0
SNP3560	10329585	C	T	0.40079	0.54762	0.01562
SNP3561	10353664	T	C	0.44531	0.5625	0
SNP3564	10358264	T	G	0.43651	0.53968	0.01562
SNP3567	10383965	G	C	0.48819	0.55118	0.00781
SNP3568	10383973	A	C	0.45276	0.55906	0.00781
SNP3572	10386362	T	C	0.06693	0.13386	0.00781
SNP3574	10387509	G	C	0.01953	0.03906	0
SNP3575	10387518	G	A	0.42188	0.54688	0
SNP3576	10391051	A	G	0.25391	0.41406	0
SNP3577	10391053	A	C	0.25391	0.35156	0
SNP3578	10429578	G	C	0.49603	0.53175	0.01562
SNP3579	10430706	A	G	0.4375	0.5625	0
SNP3580	10454205	A	C	0.49206	0.53968	0.01562
SNP3581	10454208	T	G	0.48819	0.53543	0.00781
SNP3585	10460523	C	T	0.46484	0.49219	0
SNP3587	10461585	T	C	0.46457	0.51969	0.00781
SNP3589	10462639	G	C	0.42913	0.55906	0.00781
SNP3590	10464744	C	T	0.47244	0.47244	0.00781
SNP3592	10464755	C	T	0.08203	0.14844	0
SNP3602	10489639	C	T	0.46721	0.45902	0.04688
SNP3614	10606875	A	G	0.46639	0.41176	0.07031
SNP3615	10606877	A	G	0.01613	0.01613	0.03125
SNP3621	10624288	A	T	0.01969	0.03937	0.00781
SNP3622	10624298	T	G	0.45276	0.54331	0.00781
SNP3624	10628323	A	G	0.05512	0.07874	0.00781
SNP3628	10645273	T	C	0.42126	0.49606	0.00781
SNP3629	10647032	T	C	0.41339	0.48031	0.00781
SNP3630	10647045	T	C	0.03543	0.03937	0.00781
SNP3631	10650705	A	T	0.45669	0.55118	0.00781
SNP3632	10652683	C	T	0.02756	0.03937	0.00781
SNP3634	10652688	C	T	0.45276	0.54331	0.00781
SNP3635	10652689	G	T	0.02756	0.03937	0.00781
SNP3641	10657926	T	C	0.4252	0.48819	0.00781
SNP3642	10657927	T	G	0.01953	0.02344	0
SNP3645	10670426	C	T	0.49606	0.48819	0.00781
SNP3648	10671645	G	A	0.4879	0.54032	0.03125
SNP3649	10674812	C	T	0.5	0.472	0.02344
SNP3651	10676859	A	C	0.5	0.52756	0.00781
SNP3652	10678383	G	T	0.49219	0.53125	0
SNP3653	10679379	A	G	0.5	0.52941	0.07031
SNP3654	10679390	A	C	0.5	0.52941	0.07031
SNP3655	10680442	A	C	0.49606	0.53543	0.00781
SNP3657	10681538	A	G	0.5	0.52756	0.00781
SNP3660	10682610	A	G	0.49609	0.52344	0
SNP3663	10692261	A	G	0.43307	0.55118	0.00781
SNP3665	10708246	G	C	0.12891	0.22656	0
SNP3667	10713384	T	C	0.3125	0.42188	0
SNP3668	10735819	C	T	0.4252	0.51969	0.00781
SNP3670	10735832	T	C	0.34524	0.6746	0.01562
SNP3671	10735834	T	C	0.10317	0.19048	0.01562
SNP3672	10735837	T	C	0.31496	0.4252	0.00781
SNP3673	10735838	T	C	0.08661	0.15748	0.00781
SNP3675	10736948	G	A	0.42969	0.54688	0
SNP3676	10860089	G	A	0.08268	0.14961	0.00781
SNP3679	10864900	G	A	0.08268	0.14961	0.00781
SNP3680	10885145	T	C	0.35039	0.44882	0.00781
SNP3682	10916453	A	C	0.23228	0.29134	0.00781
SNP3685	10928594	T	A	0.11417	0.19685	0.00781
SNP3687	10935397	A	G	0.49219	0.48438	0
SNP3689	10936555	C	T	0.48819	0.48819	0.00781
SNP3692	10991647	C	T	0.09921	0.16667	0.01562
SNP3693	10991649	A	C	0.47951	0.43443	0.04688
SNP3694	10992750	A	G	0.17578	0.30469	0
SNP3695	10992764	G	A	0.10156	0.1875	0
SNP3696	11009793	T	A	0.4881	0.46825	0.01562
SNP3700	11010830	A	T	0.19141	0.33594	0
SNP3701	11010831	C	T	0.19141	0.33594	0
SNP3702	11015253	A	G	0.49219	0.48438	0
SNP3703	11085137	T	C	0.18898	0.33071	0.00781
SNP3704	11090568	G	A	0.19922	0.33594	0
SNP3705	11090578	A	C	0.19922	0.33594	0
SNP3706	11091791	G	A	0.1811	0.31496	0.00781
SNP3707	11105900	T	C	0.30859	0.44531	0
SNP3708	11133766	G	C	0.30833	0	0.0625
SNP3709	11133771	G	A	0.44488	0.84252	0.00781
SNP3710	11136334	A	G	0.27734	0.38281	0
SNP3712	11175922	T	C	0.01969	0.03937	0.00781
SNP3713	11175946	A	G	0.13386	0.22047	0.00781
SNP3714	11220821	G	A	0.1063	0.1811	0.00781
SNP3716	11254607	C	T	0.26562	0.35938	0
SNP3717	11254614	T	C	0.41797	0.46094	0
SNP3718	11254623	G	T	0.26562	0.35938	0
SNP3724	11270082	T	C	0.412	0.408	0.02344
SNP3727	11275040	A	G	0.12698	0.2381	0.01562
SNP3729	11276310	A	T	0.41406	0.45312	0
SNP3730	11309057	C	A	0.41339	0.44882	0.00781
SNP3731	11309061	A	C	0.41339	0.44882	0.00781
SNP3743	11322828	T	A	0.32812	0.46875	0
SNP3750	11324869	T	G	0.2874	0.43307	0.00781
SNP3751	11326922	T	G	0.38976	0.48031	0.00781
SNP3754	11347971	C	A	0.37891	0.49219	0
SNP3756	11351327	C	T	0.01953	0.03906	0
SNP3757	11351328	G	A	0.11719	0.20312	0
SNP3770	11360482	A	T	0.3189	0.40157	0.00781
SNP3771	11360484	G	A	0.3189	0.40157	0.00781
SNP3774	11368343	C	T	0.37795	0.48819	0.00781
SNP3775	11368355	C	G	0.01575	0.0315	0.00781
SNP3776	11369838	A	T	0.38189	0.51181	0.00781
SNP3777	11411278	C	T	0.40945	0.44094	0.00781
SNP3779	11429756	A	G	0.1063	0.19685	0.00781
SNP3780	11430890	C	T	0.40234	0.49219	0
SNP3781	11434748	T	C	0.10236	0.18898	0.00781
SNP3782	11434796	C	T	0.41406	0.46875	0
SNP3785	11492269	G	A	0.22727	0.40496	0.05469
SNP3787	11494344	G	C	0.40476	0.47619	0.01562
SNP3788	11498305	A	T	0.14844	0.26562	0
SNP3790	11505894	T	C	0.15748	0.28346	0.00781
SNP3792	11523124	A	G	0.016	0.016	0.02344
SNP3794	11523134	T	C	0.47154	0.47154	0.03906
SNP3795	11523139	G	A	0.108	0.2	0.02344
SNP3796	11523140	C	T	0.012	0.008	0.02344
SNP3801	11530657	G	T	0.28226	0.35484	0.03125
SNP3804	11556529	T	C	0.33203	0.39844	0
SNP3806	11565139	A	G	0.33858	0.40945	0.00781
SNP3809	11571742	T	C	0.30952	0.38095	0.01562
SNP3810	11571758	T	C	0.428	0.488	0.02344
SNP3813	11574443	T	C	0.11719	0.20312	0
SNP3814	11574449	G	A	0.14453	0.24219	0
SNP3815	11574461	T	C	0.3189	0.44882	0.00781
SNP3816	11574464	T	A	0.3189	0.44882	0.00781
SNP3818	11581820	G	A	0.31496	0.61417	0.00781
SNP3819	11581856	C	T	0.21429	0.33333	0.01562
SNP3820	11581857	G	A	0.44841	0.48413	0.01562
SNP3821	11583204	A	C	0.44	0.432	0.02344
SNP3828	11590127	A	G	0.11694	0.16935	0.03125
SNP3829	11590128	A	G	0.28629	0.31452	0.03125
SNP3830	11590131	A	G	0.28629	0.31452	0.03125
SNP3833	11629803	C	T	0.29921	0.48819	0.00781
SNP3834	11629804	G	A	0.15234	0.22656	0
SNP3835	11629818	C	T	0.01562	0.03125	0
SNP3836	11632079	C	T	0.10938	0.1875	0
SNP3837	11632089	A	G	0.32283	0.51969	0.00781
SNP3838	11632096	C	T	0.16797	0.25781	0
SNP3839	11632099	C	T	0.49213	0.51181	0.00781
SNP3841	11633239	C	T	0.49603	0.42063	0.01562
SNP3842	11633240	G	A	0.17063	0.21429	0.01562
SNP3843	11633249	A	G	0.17063	0.21429	0.01562
SNP3845	11638896	G	C	0.30709	0.50394	0.00781
SNP3851	11644507	C	A	0.27344	0.375	0
SNP3853	11644522	C	T	0.01172	0.02344	0
SNP3858	11705910	T	C	0.12109	0.21094	0
SNP3859	11709780	G	T	0.11811	0.20472	0.00781
SNP3860	11716460	C	T	0.3189	0.49606	0.00781
SNP3863	11717789	A	G	0.3189	0.48031	0.00781
SNP3864	11717801	G	A	0.3189	0.48031	0.00781
SNP3865	11747783	G	T	0.432	0.56	0.02344
SNP3876	11758846	G	C	0.23828	0.32031	0
SNP3878	11758893	A	C	0.31557	0.36885	0.04688
SNP3880	11765866	G	A	0.42969	0.46875	0
SNP3881	11788969	G	A	0.17323	0.28346	0.00781
SNP3882	11789012	G	A	0.42126	0.48031	0.00781
SNP3883	11792469	C	G	0.01969	0.02362	0.00781
SNP3884	11792487	G	A	0.44882	0.48819	0.00781
SNP3887	11796312	A	G	0.3254	0.39683	0.01562
SNP3888	11796313	A	C	0.21654	0.35433	0.00781
SNP3889	11881177	T	C	0.07812	0.14062	0
SNP3890	11881192	G	A	0.29688	0.4375	0
SNP3891	11881194	G	A	0.22266	0.38281	0
SNP3892	11890961	C	T	0.42126	0.43307	0.00781
SNP3893	11890968	G	C	0.33071	0.44094	0.00781
SNP3894	11890984	A	G	0.42126	0.43307	0.00781
SNP3895	11912055	G	C	0.24016	0.33858	0.00781
SNP3896	11912064	T	A	0.43307	0.40945	0.00781
SNP3897	11912072	G	A	0.32677	0.41732	0.00781
SNP3898	11915511	G	A	0.36614	0.46457	0.00781
SNP3899	12114465	G	A	0.4252	0.53543	0.00781
SNP3907	12117990	C	A	0.33465	0.40157	0.00781
SNP3909	12118013	G	A	0.4246	0.48413	0.01562
SNP3910	12142392	A	G	0.468	0.312	0.02344
SNP3911	12142396	C	G	0.20968	0.22581	0.03125
SNP3913	12150805	A	G	0.31496	0.3937	0.00781
SNP3914	12150851	G	A	0.19444	0.23016	0.01562
SNP3915	12160532	G	A	0.31855	0.42742	0.03125
SNP3920	12218280	G	A	0.27953	0.43307	0.00781
SNP3922	12221304	C	A	0.2874	0.43307	0.00781
SNP3924	12223695	C	T	0.1	0.152	0.02344
SNP3928	12268883	G	A	0.324	0.376	0.02344
SNP3929	12268905	T	C	0.468	0.376	0.02344
SNP3932	12284225	G	A	0.37097	0.43548	0.03125
SNP3934	12328031	C	G	0.14961	0.23622	0.00781
SNP3935	12328039	T	C	0.22441	0.38583	0.00781
SNP3936	12328046	T	C	0.22441	0.38583	0.00781
SNP3937	12333926	G	A	0.48031	0.50394	0.00781
SNP3939	12371246	A	C	0.11417	0.19685	0.00781
SNP3941	12390659	C	T	0.26953	0.41406	0
SNP3942	12423241	A	G	0.28346	0.44094	0.00781
SNP3951	12430664	A	T	0.032	0.048	0.02344
SNP3954	12432482	C	A	0.36	0.48	0.02344
SNP3956	12447184	T	C	0.34146	0.66667	0.03906
SNP3957	12511376	A	G	0.24803	0.32283	0.00781
SNP3960	12513180	A	T	0.25	0.33871	0.03125
SNP3961	12516494	A	G	0.36328	0.50781	0
SNP3962	12516500	C	T	0.36328	0.50781	0
SNP3963	12522148	C	T	0.22835	0.34646	0.00781
SNP3964	12534330	C	T	0.35039	0.49606	0.00781
SNP3966	12555031	T	C	0.22835	0.33071	0.00781
SNP3967	12555046	A	T	0.11417	0.16535	0.00781
SNP3979	12592311	A	G	0.36328	0.50781	0
SNP3980	12613357	G	T	0.36719	0.51562	0
SNP3981	12668969	A	G	0.1063	0.1811	0.00781
SNP3982	12668975	A	G	0.15748	0.26772	0.00781
SNP3983	12668981	T	C	0.4685	0.52756	0.00781
SNP3984	12674148	G	A	0.48819	0.51969	0.00781
SNP3985	12675392	G	T	0.43089	0.47154	0.03906
SNP3987	12676665	T	C	0.44355	0.48387	0.03125
SNP3998	12677803	G	A	0.38583	0.44094	0.00781
SNP3999	12680356	A	G	0.33465	0.49606	0.00781
SNP4000	12680370	A	G	0.11024	0.18898	0.00781
SNP4004	12750023	A	C	0.1811	0.31496	0.00781
SNP4005	12750026	G	A	0.40551	0.55906	0.00781
SNP4006	12750029	A	T	0.1811	0.31496	0.00781
SNP4009	12767065	T	C	0.39764	0.54331	0.00781
SNP4010	12767071	G	T	0.11417	0.16535	0.00781
SNP4012	12769965	T	C	0.26772	0.40945	0.00781
SNP4013	12787288	G	A	0.37402	0.51181	0.00781
SNP4015	12790278	C	T	0.34426	0.45902	0.04688
SNP4016	12795231	A	G	0.40984	0.47541	0.04688
SNP4024	12825087	G	C	0.07087	0.12598	0.00781
SNP4025	12825111	C	T	0.37698	0.53175	0.01562
SNP4026	12825112	C	T	0.37698	0.53175	0.01562
SNP4029	12849284	T	C	0.38976	0.55906	0.00781
SNP4030	12849288	G	A	0.37008	0.53543	0.00781
SNP4033	12938228	T	C	0.23622	0.37795	0.00781
SNP4038	13157968	G	A	0.11719	0.20312	0
SNP4039	13157973	C	T	0.11719	0.20312	0
SNP4040	13157976	A	T	0.37109	0.50781	0
SNP4041	13161176	G	A	0.3622	0.51969	0.00781
SNP4042	13174950	G	A	0.48047	0.47656	0
SNP4043	13174951	T	C	0.44531	0.54688	0
SNP4044	13174958	T	C	0.33203	0.50781	0
SNP4047	13180163	C	T	0.33465	0.51181	0.00781
SNP4048	13194697	C	G	0.0625	0.125	0
SNP4049	13207007	G	A	0.0625	0.125	0
SNP4050	13207015	A	C	0.06612	0.13223	0.05469
SNP4052	13316867	G	A	0.41797	0.55469	0
SNP4054	13318055	C	T	0.42578	0.55469	0
SNP4055	13318067	G	A	0.42578	0.55469	0
SNP4056	13333384	A	G	0.42969	0.54688	0
SNP4058	13413357	C	T	0.35433	0.48819	0.00781
SNP4060	13414381	C	T	0.3622	0.50394	0.00781
SNP4062	13421480	C	T	0.01172	0.02344	0
SNP4067	13421533	A	G	0.35547	0.47656	0
SNP4068	13488698	G	A	0.42126	0.54331	0.00781
SNP4071	13491634	C	G	0.41463	0.52033	0.03906
[truncated: 30,494 more rows]

## Sheet: Sheet4
MAF-filtered SNPs statistics (25,704 loci)
Site Name	Physical Position	Major Allele	Minor Allele	Minor Allele Frequency	Proportion Heterozygous	Proportion Missing
SNP4	36650	A	T	0.33858	0.44094	0.00781
SNP5	40606	G	A	0.44094	0.47244	0.00781
SNP15	48568	C	T	0.39764	0.44882	0.00781
SNP16	48590	C	T	0.20472	0.29921	0.00781
SNP18	55294	G	A	0.35039	0.44882	0.00781
SNP19	55311	C	G	0.11024	0.20472	0.00781
SNP22	57649	C	A	0.0748	0.14961	0.00781
SNP23	57655	G	C	0.39764	0.48031	0.00781
SNP25	58803	A	G	0.1378	0.16535	0.00781
SNP31	81856	A	T	0.13889	0.18254	0.01562
SNP32	81866	A	T	0.05859	0.11719	0
SNP34	107637	A	G	0.36614	0.38583	0.00781
SNP35	139218	A	T	0.20079	0.35433	0.00781
SNP38	146329	T	G	0.44882	0.50394	0.00781
SNP41	150861	A	T	0.30859	0.39844	0
SNP42	156200	G	A	0.32283	0.40945	0.00781
SNP43	156213	C	T	0.32283	0.40945	0.00781
SNP45	157315	G	A	0.26953	0.36719	0
SNP46	165505	T	G	0.49213	0.41732	0.00781
SNP48	165513	A	C	0.22835	0.29921	0.00781
SNP49	168775	A	T	0.32677	0.43307	0.00781
SNP51	170009	T	G	0.48031	0.48819	0.00781
SNP52	170014	C	T	0.05859	0.11719	0
SNP54	172164	C	G	0.22266	0.28906	0
SNP55	172178	G	C	0.40157	0.37795	0.00781
SNP62	194524	G	A	0.38281	0.5	0
SNP70	197693	G	A	0.35039	0.46457	0.00781
SNP72	204710	C	T	0.33465	0.38583	0.00781
SNP73	206785	C	A	0.34766	0.38281	0
SNP74	206805	C	T	0.34375	0.39062	0
SNP78	215840	A	G	0.13386	0.23622	0.00781
SNP79	218083	G	A	0.35433	0.3622	0.00781
SNP84	219131	G	A	0.48425	0.48031	0.00781
SNP86	224432	A	G	0.44488	0.43307	0.00781
SNP90	230417	C	T	0.48819	0.53543	0.00781
SNP92	234658	C	G	0.40234	0.49219	0
SNP106	259935	A	C	0.16406	0.3125	0
SNP107	259947	G	A	0.16406	0.3125	0
SNP111	266862	C	T	0.19531	0.35938	0
SNP113	269355	G	C	0.09449	0.18898	0.00781
SNP115	274051	A	C	0.18651	0.34127	0.01562
SNP116	274068	G	A	0.18651	0.34127	0.01562
SNP118	285236	C	G	0.22619	0.35714	0.01562
SNP119	285240	T	C	0.22619	0.35714	0.01562
SNP120	289025	T	C	0.14	0.248	0.02344
SNP127	313089	C	T	0.43651	0.42857	0.01562
SNP128	321281	A	G	0.05118	0.10236	0.00781
SNP129	321317	T	C	0.14961	0.25197	0.00781
SNP130	327165	G	A	0.1811	0.29921	0.00781
SNP131	345953	C	T	0.35039	0.46457	0.00781
SNP133	347034	C	T	0.45238	0.46032	0.01562
SNP134	347048	C	A	0.06299	0.11024	0.00781
SNP135	360470	T	G	0.4375	0.45312	0
SNP136	363037	T	C	0.07812	0.125	0
SNP137	363054	G	A	0.39453	0.44531	0
SNP138	364208	T	A	0.37008	0.45669	0.00781
SNP140	365444	C	T	0.27344	0.35938	0
SNP141	365448	G	T	0.36328	0.46094	0
SNP142	365449	C	T	0.36328	0.46094	0
SNP144	366803	T	C	0.48828	0.46094	0
SNP150	368429	A	G	0.39764	0.46457	0.00781
SNP154	481539	G	A	0.19291	0.30709	0.00781
SNP156	481557	T	C	0.33071	0.4252	0.00781
SNP157	487689	C	T	0.22656	0.3125	0
SNP158	487703	G	A	0.32283	0.44094	0.00781
SNP159	489451	T	A	0.2874	0.35433	0.00781
SNP161	492977	G	A	0.33594	0.42188	0
SNP165	498571	A	G	0.33594	0.32812	0
SNP168	504871	A	G	0.052	0.088	0.02344
SNP169	504877	A	C	0.052	0.088	0.02344
SNP171	506709	G	T	0.05469	0.10938	0
SNP172	506716	C	T	0.05078	0.10156	0
SNP173	506719	T	A	0.29688	0.34375	0
SNP175	517107	A	G	0.36694	0.34677	0.03125
SNP176	517129	A	C	0.06	0.12	0.02344
SNP177	517132	T	A	0.06	0.12	0.02344
SNP178	517134	A	C	0.06	0.12	0.02344
SNP180	520614	T	C	0.05906	0.11811	0.00781
SNP181	520615	G	A	0.05906	0.11811	0.00781
SNP182	520619	C	T	0.37402	0.40157	0.00781
SNP183	522937	A	T	0.05859	0.11719	0
SNP184	522961	C	T	0.33071	0.45669	0.00781
SNP185	522980	A	C	0.05906	0.11811	0.00781
SNP186	524639	G	A	0.05859	0.11719	0
SNP187	524668	T	C	0.28516	0.35156	0
SNP195	527861	T	C	0.29528	0.30709	0.00781
SNP199	551283	T	C	0.05859	0.11719	0
SNP200	551295	C	T	0.46457	0.48819	0.00781
SNP201	554263	A	G	0.46457	0.48819	0.00781
SNP209	566088	G	T	0.22835	0.31496	0.00781
SNP211	567617	C	T	0.22441	0.30709	0.00781
SNP212	567625	A	G	0.4685	0.48031	0.00781
SNP213	567626	T	G	0.4685	0.48031	0.00781
SNP218	576238	G	A	0.35938	0.4375	0
SNP219	578653	A	G	0.32812	0.4375	0
SNP222	584949	C	A	0.23228	0.35433	0.00781
SNP223	584965	G	C	0.31102	0.40157	0.00781
SNP224	584966	T	C	0.23228	0.35433	0.00781
SNP225	601218	C	T	0.42126	0.52756	0.00781
SNP228	602806	T	C	0.28175	0.37302	0.01562
SNP230	603876	T	C	0.28629	0.34677	0.03125
SNP231	603898	T	C	0.308	0.424	0.02344
SNP232	609205	T	C	0.36328	0.39844	0
SNP233	609212	G	C	0.10156	0.17188	0
SNP234	609214	T	C	0.29297	0.35156	0
SNP236	610810	A	T	0.37903	0.33871	0.03125
SNP237	615446	G	A	0.3937	0.48819	0.00781
SNP238	618992	G	A	0.37795	0.48819	0.00781
SNP240	622328	T	C	0.3937	0.4252	0.00781
SNP243	627894	C	T	0.2874	0.41732	0.00781
SNP246	629523	A	C	0.47244	0.48819	0.00781
SNP247	629546	C	T	0.23622	0.33071	0.00781
SNP248	630816	A	G	0.492	0.456	0.02344
SNP256	633363	C	T	0.04724	0.09449	0.00781
SNP267	639356	T	C	0.40234	0.46094	0
SNP268	639359	T	G	0.40234	0.46094	0
SNP270	640659	A	C	0.05118	0.10236	0.00781
SNP271	640663	G	A	0.37795	0.44094	0.00781
SNP272	645145	T	C	0.37795	0.45669	0.00781
SNP273	658646	A	G	0.45276	0.48031	0.00781
SNP277	662854	A	G	0.42857	0.42857	0.01562
SNP278	669154	A	T	0.37795	0.50394	0.00781
SNP279	670229	G	A	0.40234	0.46094	0
SNP280	672891	G	A	0.2874	0.40157	0.00781
SNP281	672898	C	T	0.05118	0.10236	0.00781
SNP283	678272	G	A	0.35827	0.44882	0.00781
SNP284	678291	T	A	0.35827	0.49606	0.00781
SNP285	689094	C	G	0.26772	0.34646	0.00781
SNP298	739990	C	A	0.40157	0.4252	0.00781
SNP300	741871	T	C	0.17578	0.25781	0
SNP301	741881	C	A	0.24219	0.3125	0
SNP302	760451	G	A	0.20312	0.29688	0
SNP304	761631	C	A	0.19922	0.30469	0
SNP305	764581	G	A	0.164	0.248	0.02344
SNP308	764627	G	A	0.21654	0.30709	0.00781
SNP313	770175	A	C	0.35433	0.44094	0.00781
SNP314	773971	C	A	0.44141	0.42969	0
SNP315	782967	A	C	0.15748	0.26772	0.00781
SNP316	782980	G	A	0.412	0.504	0.02344
SNP318	787074	A	G	0.45276	0.48031	0.00781
SNP329	796005	G	A	0.36614	0.43307	0.00781
SNP333	797203	C	A	0.48425	0.48031	0.00781
SNP334	809221	A	T	0.33984	0.41406	0
SNP335	815334	T	C	0.32422	0.44531	0
SNP336	815340	C	T	0.32422	0.44531	0
SNP338	817523	G	A	0.30859	0.44531	0
SNP339	822513	C	G	0.4685	0.46457	0.00781
SNP340	823551	A	C	0.33333	0.33333	0.01562
SNP341	823568	G	A	0.456	0.464	0.02344
SNP342	825774	A	G	0.46457	0.47244	0.00781
SNP343	829316	G	A	0.46094	0.46875	0
SNP344	831496	T	C	0.37302	0.46032	0.01562
SNP345	850662	A	C	0.3189	0.44882	0.00781
SNP347	890299	G	A	0.27165	0.38583	0.00781
SNP348	891336	A	C	0.05859	0.11719	0
SNP349	891354	T	C	0.27559	0.37795	0.00781
SNP353	895042	G	C	0.28346	0.40945	0.00781
SNP354	896195	A	G	0.49213	0.54331	0.00781
SNP356	951243	T	A	0.39062	0.5	0
SNP357	951256	T	C	0.05118	0.10236	0.00781
SNP358	1034418	T	C	0.264	0.368	0.02344
SNP360	1037571	C	T	0.49606	0.53543	0.00781
SNP362	1042344	C	T	0.49219	0.53125	0
SNP363	1042351	C	T	0.33203	0.42969	0
SNP365	1046948	A	T	0.16406	0.28125	0
SNP366	1046956	A	G	0.16406	0.28125	0
SNP367	1046965	G	A	0.48828	0.53906	0
SNP368	1046975	G	A	0.48828	0.53906	0
SNP380	1063711	G	A	0.49219	0.53125	0
SNP381	1066548	C	T	0.05469	0.10938	0
SNP382	1066564	T	C	0.49219	0.54688	0
SNP383	1067658	G	T	0.49606	0.53543	0.00781
SNP384	1067675	A	G	0.33858	0.4252	0.00781
SNP386	1068830	A	G	0.47638	0.41732	0.00781
SNP390	1070952	C	G	0.33071	0.44094	0.00781
SNP392	1075323	A	G	0.04688	0.09375	0
SNP394	1075348	C	A	0.38	0.488	0.02344
SNP395	1075349	C	A	0.38	0.488	0.02344
SNP397	1085506	A	G	0.44882	0.58268	0.00781
SNP407	1091947	A	G	0.26772	0.37795	0.00781
SNP408	1091964	T	G	0.20472	0.25197	0.00781
SNP409	1094335	A	G	0.49606	0.56693	0.00781
SNP410	1098088	C	T	0.21429	0.30159	0.01562
SNP411	1098093	G	T	0.49603	0.56349	0.01562
SNP416	1100277	C	G	0.48031	0.55118	0.00781
SNP420	1123741	C	A	0.16016	0.25781	0
SNP422	1127554	A	T	0.28346	0.44094	0.00781
SNP424	1128639	A	T	0.32031	0.45312	0
SNP425	1128640	T	G	0.21875	0.3125	0
SNP427	1129858	G	A	0.256	0.4	0.02344
SNP428	1129867	A	G	0.292	0.456	0.02344
SNP429	1135743	C	A	0.368	0.432	0.02344
SNP430	1135763	T	C	0.19048	0.25397	0.01562
SNP432	1137199	C	A	0.12205	0.1811	0.00781
SNP433	1137205	G	A	0.05512	0.11024	0.00781
SNP436	1138344	G	A	0.41016	0.47656	0
SNP437	1154179	T	C	0.44758	0.52419	0.03125
SNP440	1183192	T	A	0.37008	0.48819	0.00781
SNP441	1183193	A	T	0.36614	0.48031	0.00781
SNP442	1183198	A	T	0.42742	0.5	0.03125
SNP444	1184299	C	T	0.16535	0.26772	0.00781
SNP445	1184302	C	T	0.30315	0.37008	0.00781
SNP446	1194315	C	T	0.43307	0.50394	0.00781
SNP448	1195407	C	G	0.28226	0.3871	0.03125
SNP449	1196862	C	A	0.29297	0.41406	0
SNP450	1199270	G	A	0.42913	0.44882	0.00781
SNP451	1201482	C	T	0.41667	0.48413	0.01562
SNP453	1207716	T	C	0.48438	0.54688	0
SNP454	1224809	C	G	0.29134	0.37795	0.00781
SNP455	1225874	A	T	0.48031	0.50394	0.00781
SNP457	1228474	A	G	0.05118	0.10236	0.00781
SNP458	1228511	G	A	0.47638	0.52756	0.00781
SNP461	1229566	A	G	0.35433	0.40945	0.00781
SNP463	1230582	G	T	0.048	0.096	0.02344
SNP464	1230623	G	T	0.30159	0.36508	0.01562
SNP466	1232903	T	C	0.31746	0.4127	0.01562
SNP467	1237727	G	T	0.22441	0.32283	0.00781
SNP471	1238952	A	G	0.47244	0.53543	0.00781
SNP472	1240960	T	A	0.3622	0.4252	0.00781
SNP473	1242145	A	G	0.4881	0.53175	0.01562
SNP479	1250081	C	T	0.27734	0.38281	0
SNP481	1251152	A	T	0.27559	0.37795	0.00781
SNP487	1259463	A	G	0.20312	0.3125	0
SNP489	1272406	G	A	0.44531	0.53125	0
SNP491	1277974	A	T	0.5	0.52756	0.00781
SNP493	1291152	C	A	0.4685	0.46457	0.00781
SNP494	1293008	A	G	0.32283	0.45669	0.00781
SNP495	1294073	C	T	0.20472	0.31496	0.00781
SNP496	1295789	A	G	0.47244	0.47244	0.00781
SNP497	1296899	C	T	0.19685	0.31496	0.00781
SNP499	1298265	G	A	0.15748	0.25197	0.00781
SNP503	1300127	C	T	0.31349	0.42063	0.01562
SNP506	1302524	G	A	0.20079	0.32283	0.00781
SNP507	1303685	C	T	0.19685	0.29921	0.00781
SNP517	1306091	A	C	0.22441	0.30709	0.00781
SNP518	1306093	T	G	0.32677	0.46457	0.00781
SNP519	1307343	G	A	0.32677	0.44882	0.00781
SNP520	1308416	T	C	0.20312	0.3125	0
SNP521	1309680	C	G	0.20472	0.29921	0.00781
SNP522	1310782	G	C	0.19531	0.32812	0
SNP523	1310794	T	C	0.33594	0.48438	0
SNP524	1313075	C	T	0.34646	0.40945	0.00781
SNP530	1315390	A	G	0.25197	0.44094	0.00781
SNP532	1316708	T	C	0.22047	0.34646	0.00781
SNP533	1317918	T	C	0.11328	0.19531	0
SNP534	1317925	C	T	0.46484	0.47656	0
SNP540	1340580	A	G	0.31102	0.38583	0.00781
SNP542	1342189	T	A	0.44882	0.44094	0.00781
SNP543	1355521	G	A	0.40157	0.47244	0.00781
SNP544	1355533	A	C	0.20866	0.37008	0.00781
SNP546	1356928	T	G	0.40157	0.47244	0.00781
SNP549	1362267	T	G	0.3937	0.47244	0.00781
SNP551	1364414	T	C	0.40157	0.47244	0.00781
SNP552	1368206	G	T	0.14173	0.25197	0.00781
SNP553	1368214	A	T	0.42	0.456	0.02344
SNP556	1372715	C	T	0.33071	0.4252	0.00781
SNP557	1374314	A	G	0.32677	0.43307	0.00781
SNP576	1377510	A	G	0.0754	0.13492	0.01562
SNP579	1379555	A	G	0.38189	0.43307	0.00781
SNP591	1413713	G	A	0.46457	0.51969	0.00781
SNP594	1417247	T	C	0.09055	0.16535	0.00781
SNP595	1417263	G	A	0.22835	0.33071	0.00781
SNP596	1417269	A	T	0.24016	0.33858	0.00781
SNP597	1417272	T	C	0.33858	0.4252	0.00781
SNP600	1422783	C	G	0.22047	0.33071	0.00781
SNP601	1422800	A	G	0.40945	0.45669	0.00781
SNP606	1439667	C	G	0.3189	0.41732	0.00781
SNP609	1445701	C	T	0.37795	0.51969	0.00781
SNP610	1447321	G	A	0.3937	0.45669	0.00781
SNP611	1453795	C	T	0.4	0.432	0.02344
SNP616	1470147	G	A	0.32031	0.42188	0
SNP617	1522152	A	T	0.05469	0.10938	0
SNP618	1522157	A	G	0.31641	0.39844	0
SNP624	1529258	T	A	0.27734	0.36719	0
SNP634	1531803	T	C	0.42857	0.44444	0.01562
SNP635	1531809	T	C	0.32677	0.46457	0.00781
SNP636	1531811	T	G	0.32677	0.46457	0.00781
SNP642	1534243	T	G	0.17188	0.29688	0
SNP643	1539617	T	C	0.23622	0.4252	0.00781
SNP644	1546733	C	A	0.24016	0.41732	0.00781
SNP646	1549965	G	A	0.39764	0.46457	0.00781
SNP649	1553767	G	T	0.28175	0.38889	0.01562
SNP650	1572886	C	T	0.39844	0.48438	0
SNP652	1580081	T	C	0.21484	0.32031	0
SNP653	1580092	G	C	0.33858	0.50394	0.00781
SNP656	1597789	C	A	0.23047	0.41406	0
SNP657	1597801	C	A	0.46484	0.52344	0
SNP658	1597806	T	A	0.21094	0.3125	0
SNP659	1597809	C	T	0.23047	0.41406	0
SNP660	1603895	G	A	0.33203	0.49219	0
SNP661	1603897	G	A	0.07031	0.14062	0
SNP662	1605999	G	C	0.07874	0.15748	0.00781
SNP663	1606023	G	A	0.45669	0.53543	0.00781
SNP666	1621621	C	G	0.40157	0.51969	0.00781
SNP668	1627082	C	T	0.43254	0.5	0.01562
SNP669	1630236	A	G	0.46825	0.49206	0.01562
SNP670	1630241	C	T	0.46825	0.49206	0.01562
SNP671	1632427	T	C	0.27344	0.46875	0
SNP677	1638473	C	T	0.07874	0.14173	0.00781
SNP680	1641752	T	C	0.48828	0.55469	0
SNP687	1657122	T	A	0.48425	0.55906	0.00781
SNP690	1658198	G	C	0.46875	0.625	0
SNP693	1658244	T	G	0.07143	0.14286	0.01562
SNP695	1719149	T	C	0.36614	0.48031	0.00781
SNP707	1731025	T	C	0.07087	0.14173	0.00781
SNP708	1731037	G	A	0.47638	0.54331	0.00781
SNP710	1738342	C	G	0.49606	0.45669	0.00781
SNP711	1738343	G	A	0.11417	0.19685	0.00781
SNP713	1746486	G	T	0.20703	0.30469	0
SNP714	1746506	A	G	0.47266	0.55469	0
SNP716	1748622	G	A	0.42913	0.51181	0.00781
SNP717	1752754	A	G	0.33984	0.49219	0
SNP718	1857477	C	T	0.19685	0.34646	0.00781
SNP719	1857484	A	G	0.12598	0.20472	0.00781
SNP720	1859556	C	T	0.11508	0.19841	0.01562
SNP721	1867199	C	G	0.48425	0.5748	0.00781
SNP723	1872701	A	C	0.22619	0.3254	0.01562
SNP724	1873804	G	A	0.34252	0.49606	0.00781
SNP725	1874872	A	T	0.35433	0.45669	0.00781
SNP730	1875922	T	C	0.45635	0.54762	0.01562
SNP731	1877097	T	C	0.41406	0.5	0
SNP733	1878229	T	A	0.30078	0.38281	0
SNP734	1878232	G	A	0.07031	0.125	0
SNP735	1880603	A	G	0.44141	0.57031	0
SNP736	1882952	T	C	0.43651	0.55556	0.01562
SNP738	1885348	T	C	0.33465	0.46457	0.00781
SNP739	1886703	A	G	0.20079	0.29134	0.00781
SNP740	1886712	G	A	0.44882	0.55118	0.00781
SNP741	1897457	G	T	0.33984	0.41406	0
SNP745	1912636	T	C	0.24016	0.33858	0.00781
SNP746	1912652	A	G	0.33858	0.4252	0.00781
SNP747	1914308	T	C	0.23828	0.33594	0
SNP748	1914310	C	G	0.33594	0.42188	0
SNP750	1920151	T	A	0.19685	0.31496	0.00781
SNP752	1920165	T	C	0.19685	0.31496	0.00781
SNP754	1928826	A	C	0.46063	0.52756	0.00781
SNP756	1929895	A	T	0.0748	0.13386	0.00781
SNP757	1929897	A	G	0.46063	0.6063	0.00781
SNP758	1929905	T	G	0.44488	0.5748	0.00781
SNP762	1934884	A	G	0.5	0.5873	0.01562
SNP763	1934885	A	G	0.47638	0.59055	0.00781
SNP778	1945097	C	T	0.49213	0.62205	0.00781
SNP781	2037915	A	G	0.44841	0.56349	0.01562
SNP782	2038951	T	C	0.47222	0.5	0.01562
SNP785	2044748	T	C	0.32677	0.48031	0.00781
SNP788	2051108	G	A	0.46063	0.52756	0.00781
SNP789	2058999	G	A	0.21875	0.375	0
SNP790	2059007	T	C	0.28125	0.42188	0
SNP792	2061120	C	G	0.28906	0.42188	0
SNP793	2066435	T	C	0.4252	0.55118	0.00781
SNP794	2067911	G	A	0.33858	0.51969	0.00781
SNP795	2071396	T	C	0.44094	0.56693	0.00781
SNP796	2073703	A	C	0.26772	0.47244	0.00781
SNP798	2076685	C	G	0.27778	0.47619	0.01562
SNP801	2078326	T	C	0.26562	0.46875	0
SNP802	2082678	A	C	0.44882	0.55118	0.00781
SNP810	2143547	A	G	0.45312	0.5625	0
SNP818	2147139	A	G	0.4252	0.50394	0.00781
SNP827	2170999	T	C	0.44488	0.41732	0.00781
SNP829	2174440	T	A	0.40625	0.4375	0
SNP833	2192439	A	C	0.48047	0.44531	0
SNP834	2194728	G	C	0.25397	0.38095	0.01562
SNP835	2196101	T	C	0.22047	0.33071	0.00781
SNP836	2196105	G	A	0.04724	0.09449	0.00781
SNP837	2196125	T	C	0.20079	0.33858	0.00781
SNP840	2203497	T	A	0.19291	0.27559	0.00781
SNP841	2217487	A	C	0.46063	0.51181	0.00781
SNP844	2218973	A	T	0.33858	0.48819	0.00781
SNP846	2225354	C	A	0.20635	0.28571	0.01562
SNP847	2225355	G	A	0.05118	0.10236	0.00781
SNP850	2226973	G	A	0.21825	0.3254	0.01562
SNP853	2228375	C	T	0.45703	0.50781	0
SNP854	2229653	A	C	0.11811	0.22047	0.00781
SNP856	2230911	A	G	0.23413	0.38889	0.01562
SNP857	2233770	T	G	0.41797	0.49219	0
SNP860	2235900	T	A	0.45669	0.50394	0.00781
SNP863	2236936	G	A	0.46875	0.51562	0
SNP866	2249210	G	A	0.43952	0.49194	0.03125
SNP869	2258384	A	G	0.35039	0.37008	0.00781
SNP870	2258390	G	T	0.3373	0.35714	0.01562
SNP874	2279036	T	C	0.26772	0.34646	0.00781
SNP877	2285115	A	G	0.14173	0.26772	0.00781
SNP878	2290017	A	G	0.32812	0.39062	0
SNP880	2291053	T	G	0.41406	0.46875	0
SNP884	2292179	A	G	0.40551	0.46457	0.00781
SNP887	2293214	A	G	0.428	0.44	0.02344
SNP888	2296852	C	T	0.40157	0.47244	0.00781
SNP890	2304166	T	C	0.40551	0.46457	0.00781
SNP894	2308467	C	A	0.31496	0.45669	0.00781
SNP895	2309907	A	C	0.30315	0.43307	0.00781
SNP897	2311017	T	A	0.05906	0.11811	0.00781
SNP908	2315290	G	C	0.14286	0.2381	0.01562
SNP910	2317473	C	G	0.24219	0.375	0
SNP914	2321809	A	G	0.30556	0.42063	0.01562
SNP915	2332350	A	G	0.37891	0.44531	0
SNP916	2333308	G	T	0.05118	0.10236	0.00781
SNP917	2333357	T	G	0.38976	0.43307	0.00781
SNP918	2334526	T	C	0.38583	0.44094	0.00781
SNP920	2339205	T	C	0.37891	0.44531	0
SNP921	2339215	A	G	0.3125	0.42188	0
SNP922	2340300	C	G	0.40079	0.46825	0.01562
SNP925	2349170	C	G	0.23622	0.31496	0.00781
SNP927	2357450	A	G	0.35433	0.40945	0.00781
SNP928	2357471	T	C	0.35433	0.37795	0.00781
SNP930	2368498	C	T	0.27559	0.3937	0.00781
SNP933	2371634	A	G	0.2874	0.43307	0.00781
SNP934	2382103	G	A	0.17323	0.23622	0.00781
SNP935	2392103	G	A	0.07087	0.12598	0.00781
SNP936	2392146	G	A	0.12598	0.22047	0.00781
SNP941	2394385	T	C	0.268	0.392	0.02344
SNP942	2395410	A	G	0.28906	0.4375	0
SNP946	2398932	A	C	0.28125	0.42188	0
SNP949	2398948	C	T	0.28516	0.42969	0
SNP953	2399974	G	A	0.26984	0.38095	0.01562
SNP954	2402040	G	C	0.15476	0.24603	0.01562
SNP955	2402052	G	A	0.07087	0.12598	0.00781
SNP956	2403116	A	G	0.47244	0.50394	0.00781
SNP957	2420463	A	C	0.04724	0.09449	0.00781
SNP958	2420464	A	T	0.30709	0.3622	0.00781
SNP959	2420481	G	A	0.25591	0.32283	0.00781
SNP961	2423279	C	G	0.0748	0.14961	0.00781
SNP962	2423294	G	A	0.13492	0.26984	0.01562
SNP963	2423304	T	G	0.16667	0.25397	0.01562
SNP964	2423315	A	C	0.13095	0.2619	0.01562
SNP966	2424587	T	C	0.41532	0.42742	0.03125
SNP969	2427380	T	C	0.24016	0.32283	0.00781
SNP971	2436295	T	C	0.37402	0.43307	0.00781
SNP983	2446194	G	C	0.35827	0.41732	0.00781
SNP984	2449593	C	G	0.14286	0.22222	0.01562
SNP985	2449618	A	T	0.11417	0.19685	0.00781
SNP989	2457064	C	T	0.41016	0.50781	0
SNP990	2458312	G	A	0.09449	0.15748	0.00781
SNP992	2459579	C	T	0.2126	0.34646	0.00781
SNP993	2459584	C	A	0.27953	0.38583	0.00781
SNP1000	2466275	T	G	0.11024	0.22047	0.00781
SNP1002	2466328	A	G	0.40157	0.50394	0.00781
SNP1006	2481088	C	T	0.20079	0.30709	0.00781
SNP1007	2483894	T	A	0.48438	0.40625	0
SNP1020	2495004	G	A	0.24603	0.33333	0.01562
SNP1022	2506212	G	A	0.28125	0.40625	0
SNP1025	2518216	G	A	0.14173	0.22047	0.00781
SNP1029	2521543	G	A	0.4375	0.45312	0
SNP1031	2530395	T	G	0.40234	0.49219	0
SNP1032	2551723	G	A	0.44488	0.51181	0.00781
SNP1033	2559331	T	A	0.35039	0.48031	0.00781
SNP1035	2561163	A	G	0.44882	0.50394	0.00781
SNP1043	2577259	G	A	0.37891	0.46094	0
SNP1044	2577268	G	A	0.17323	0.28346	0.00781
SNP1048	2583926	T	C	0.12992	0.2126	0.00781
SNP1050	2585994	A	G	0.1811	0.26772	0.00781
SNP1052	2586003	C	G	0.13095	0.19841	0.01562
SNP1055	2587078	C	T	0.375	0.45312	0
SNP1058	2644670	G	T	0.15748	0.23622	0.00781
SNP1060	2647165	G	C	0.06693	0.11811	0.00781
SNP1062	2648170	C	T	0.30859	0.42969	0
SNP1074	2651869	C	T	0.29365	0.4127	0.01562
SNP1076	2653099	T	C	0.26953	0.39844	0
SNP1077	2653113	C	T	0.19922	0.30469	0
SNP1079	2659424	C	A	0.29528	0.41732	0.00781
SNP1083	2660455	A	G	0.192	0.256	0.02344
SNP1092	2675492	G	A	0.48828	0.42969	0
SNP1095	2676639	T	C	0.05512	0.09449	0.00781
SNP1097	2685533	G	C	0.36328	0.52344	0
SNP1110	2691658	T	C	0.37402	0.48031	0.00781
SNP1112	2706230	C	T	0.36614	0.48031	0.00781
SNP1113	2714161	C	T	0.368	0.496	0.02344
SNP1116	2716363	T	C	0.38281	0.48438	0
SNP1117	2716380	T	G	0.38281	0.48438	0
SNP1118	2717457	T	C	0.37795	0.48819	0.00781
SNP1119	2717476	C	T	0.38189	0.48031	0.00781
SNP1136	2734123	G	C	0.28125	0.39062	0
SNP1138	2734135	C	G	0.28125	0.39062	0
SNP1140	2738286	A	C	0.11508	0.18254	0.01562
SNP1142	2740783	G	T	0.34127	0.44444	0.01562
SNP1145	2745262	G	A	0.192	0.24	0.02344
SNP1147	2764310	A	G	0.2874	0.38583	0.00781
SNP1148	2765746	G	A	0.28346	0.40945	0.00781
SNP1149	2769311	C	G	0.35938	0.45312	0
SNP1151	2773980	T	C	0.34646	0.44094	0.00781
SNP1153	2777039	A	T	0.348	0.456	0.02344
SNP1167	2794307	G	C	0.39683	0.47619	0.01562
SNP1169	2808438	G	A	0.35938	0.46875	0
SNP1171	2811901	G	C	0.40551	0.46457	0.00781
SNP1173	2814366	T	G	0.15625	0.25	0
SNP1177	2821580	T	A	0.1063	0.2126	0.00781
SNP1178	2821596	C	T	0.22266	0.32031	0
SNP1194	2825140	A	G	0.10236	0.20472	0.00781
SNP1195	2825151	T	G	0.10236	0.20472	0.00781
SNP1196	2827528	G	A	0.16535	0.28346	0.00781
SNP1197	2827543	C	A	0.25197	0.3622	0.00781
SNP1198	2830580	A	G	0.47656	0.4375	0
SNP1200	2831772	G	A	0.10081	0.18548	0.03125
SNP1221	2848047	T	C	0.23413	0.34127	0.01562
SNP1223	2850847	T	C	0.29528	0.41732	0.00781
SNP1225	2862509	G	A	0.22441	0.35433	0.00781
SNP1233	2864595	C	G	0.22047	0.3622	0.00781
SNP1235	2866135	A	C	0.21875	0.34375	0
SNP1236	2870535	C	T	0.22047	0.3622	0.00781
SNP1238	2873317	G	A	0.22222	0.33333	0.01562
SNP1240	2892301	G	A	0.28346	0.40945	0.00781
SNP1242	2895913	G	A	0.21654	0.35433	0.00781
SNP1243	2906585	A	C	0.38976	0.46457	0.00781
SNP1244	2913508	G	T	0.48819	0.4252	0.00781
SNP1245	2913522	A	T	0.48438	0.39062	0
SNP1246	2916304	A	G	0.24803	0.33858	0.00781
SNP1249	2920918	A	G	0.2874	0.40157	0.00781
SNP1250	2922040	T	G	0.29688	0.39062	0
SNP1251	2923058	C	T	0.29297	0.39844	0
SNP1252	2926286	A	T	0.27953	0.38583	0.00781
SNP1254	2933460	C	G	0.18898	0.33071	0.00781
SNP1256	2945689	A	C	0.09843	0.1811	0.00781
SNP1257	2945694	A	G	0.28346	0.3937	0.00781
SNP1259	2953439	C	T	0.18504	0.30709	0.00781
SNP1262	2954522	G	A	0.48819	0.55118	0.00781
SNP1272	2987104	C	T	0.31641	0.46094	0
SNP1274	2988607	C	G	0.32283	0.47244	0.00781
SNP1275	2988623	T	C	0.13386	0.25197	0.00781
SNP1276	2992499	C	T	0.35039	0.51181	0.00781
SNP1278	2993904	T	A	0.48438	0.53125	0
SNP1282	2995348	G	A	0.31496	0.45669	0.00781
SNP1285	2996568	G	T	0.32283	0.45669	0.00781
SNP1286	2998705	C	G	0.35433	0.51969	0.00781
SNP1287	3063771	T	C	0.35156	0.42188	0
SNP1289	3067989	C	G	0.30709	0.4252	0.00781
SNP1290	3070422	G	A	0.30952	0.42857	0.01562
SNP1291	3079377	A	T	0.35827	0.43307	0.00781
SNP1294	3086763	C	A	0.10236	0.18898	0.00781
SNP1295	3086773	T	A	0.32677	0.48031	0.00781
SNP1298	3087997	G	T	0.33858	0.48819	0.00781
SNP1300	3095964	G	T	0.44094	0.50394	0.00781
SNP1302	3098361	T	C	0.23828	0.30469	0
SNP1303	3098367	A	G	0.35547	0.44531	0
SNP1305	3099463	C	T	0.32283	0.4252	0.00781
SNP1307	3100508	A	C	0.38189	0.46457	0.00781
SNP1308	3103785	C	T	0.40234	0.52344	0
SNP1310	3104861	C	G	0.40234	0.50781	0
SNP1311	3105902	C	T	0.06299	0.11024	0.00781
SNP1312	3105904	C	G	0.35827	0.38583	0.00781
SNP1313	3105913	G	A	0.33465	0.49606	0.00781
SNP1314	3111405	T	C	0.33465	0.49606	0.00781
SNP1316	3119341	G	T	0.35827	0.41732	0.00781
SNP1322	3121669	C	T	0.42913	0.49606	0.00781
SNP1324	3122761	G	T	0.43701	0.51181	0.00781
SNP1325	3124114	G	A	0.33594	0.5	0
SNP1328	3129933	G	A	0.32422	0.39844	0
SNP1335	3157776	A	C	0.28346	0.40945	0.00781
SNP1336	3174773	A	G	0.15234	0.27344	0
SNP1337	3174785	A	G	0.28346	0.4252	0.00781
SNP1338	3174803	T	C	0.12891	0.24219	0
SNP1339	3174808	T	C	0.15234	0.27344	0
SNP1340	3179395	C	T	0.49606	0.53543	0.00781
SNP1343	3180445	A	C	0.49606	0.53543	0.00781
SNP1345	3186464	T	C	0.28125	0.42188	0
SNP1347	3188633	T	C	0.2874	0.41732	0.00781
SNP1348	3192163	T	A	0.27734	0.41406	0
SNP1349	3192164	G	T	0.27344	0.42188	0
SNP1351	3193212	C	T	0.28346	0.4252	0.00781
SNP1353	3197588	G	A	0.42126	0.54331	0.00781
SNP1354	3202909	G	T	0.42188	0.53125	0
SNP1355	3225345	G	A	0.29528	0.43307	0.00781
SNP1357	3225358	A	C	0.29528	0.43307	0.00781
SNP1359	3226522	A	G	0.33858	0.45669	0.00781
SNP1360	3226537	T	C	0.41732	0.51969	0.00781
SNP1362	3227640	A	C	0.4252	0.53543	0.00781
SNP1364	3229698	A	C	0.42126	0.52756	0.00781
SNP1365	3229704	C	T	0.29528	0.41732	0.00781
SNP1367	3231893	G	A	0.30078	0.41406	0
SNP1368	3237565	T	A	0.22266	0.35156	0
SNP1370	3245292	G	A	0.44531	0.46875	0
SNP1372	3246349	G	A	0.25	0.35938	0
SNP1373	3250606	T	A	0.46094	0.51562	0
SNP1374	3261092	T	C	0.45276	0.52756	0.00781
SNP1375	3265285	C	T	0.46457	0.51969	0.00781
SNP1376	3270216	A	T	0.45276	0.52756	0.00781
SNP1377	3272375	G	A	0.45276	0.52756	0.00781
SNP1378	3273392	C	T	0.25197	0.34646	0.00781
SNP1379	3276187	G	T	0.21875	0.3125	0
SNP1380	3278209	G	A	0.47638	0.52756	0.00781
SNP1381	3282451	T	G	0.29921	0.37795	0.00781
SNP1383	3287169	G	T	0.47222	0.48413	0.01562
SNP1387	3288440	G	A	0.46063	0.51181	0.00781
SNP1389	3289483	C	T	0.44882	0.50394	0.00781
SNP1390	3290500	C	T	0.4685	0.52756	0.00781
SNP1391	3291516	C	A	0.44488	0.51181	0.00781
SNP1393	3299012	C	T	0.45276	0.52756	0.00781
SNP1394	3306050	G	A	0.45703	0.52344	0
SNP1395	3307405	T	C	0.14961	0.26772	0.00781
SNP1396	3312316	C	T	0.45276	0.52756	0.00781
SNP1398	3323749	C	T	0.41406	0.51562	0
SNP1400	3324869	A	G	0.38189	0.51181	0.00781
SNP1402	3326112	A	C	0.392	0.496	0.02344
SNP1405	3329571	G	T	0.38976	0.49606	0.00781
SNP1407	3343744	T	C	0.30859	0.39844	0
SNP1409	3353091	G	T	0.22047	0.31496	0.00781
SNP1410	3353106	G	A	0.22047	0.31496	0.00781
SNP1414	3354385	C	A	0.16142	0.29134	0.00781
SNP1415	3356193	C	G	0.41016	0.50781	0
SNP1416	3359854	C	T	0.49606	0.50394	0.00781
SNP1423	3364244	A	G	0.38976	0.48031	0.00781
SNP1426	3380498	A	G	0.37795	0.45669	0.00781
SNP1427	3380510	T	C	0.40551	0.49606	0.00781
SNP1429	3383879	T	C	0.375	0.42188	0
SNP1432	3385172	G	C	0.37109	0.42969	0
SNP1433	3393530	T	C	0.404	0.424	0.02344
SNP1436	3399055	G	C	0.21825	0.30952	0.01562
SNP1443	3417255	T	C	0.10547	0.21094	0
SNP1445	3417258	A	C	0.46457	0.56693	0.00781
SNP1446	3417264	A	T	0.07812	0.15625	0
SNP1447	3418633	A	C	0.47244	0.55118	0.00781
SNP1451	3424614	G	C	0.22047	0.31496	0.00781
SNP1452	3424622	T	C	0.37795	0.47244	0.00781
SNP1453	3440640	G	A	0.08661	0.17323	0.00781
SNP1454	3440649	T	C	0.17323	0.28346	0.00781
SNP1458	3441666	T	C	0.17742	0.27419	0.03125
SNP1460	3443360	A	G	0.17717	0.29134	0.00781
SNP1462	3447151	A	T	0.09375	0.17188	0
SNP1463	3447163	C	T	0.47266	0.52344	0
SNP1470	3453463	G	A	0.07874	0.15748	0.00781
SNP1471	3453466	C	A	0.16929	0.27559	0.00781
SNP1472	3455146	G	A	0.47656	0.54688	0
SNP1473	3455163	G	A	0.09375	0.17188	0
SNP1477	3461660	T	G	0.3871	0.53226	0.03125
SNP1478	3463956	T	G	0.31102	0.41732	0.00781
SNP1479	3471216	C	T	0.24803	0.38583	0.00781
SNP1480	3473019	T	C	0.24803	0.38583	0.00781
SNP1481	3474819	A	T	0.25	0.39062	0
SNP1482	3475822	A	C	0.23413	0.35714	0.01562
SNP1483	3475829	C	T	0.0748	0.11811	0.00781
SNP1485	3475836	C	T	0.23413	0.35714	0.01562
SNP1488	3482650	A	G	0.47266	0.55469	0
SNP1489	3486076	G	C	0.12598	0.25197	0.00781
SNP1491	3520152	C	G	0.22047	0.31496	0.00781
SNP1492	3525646	A	C	0.2126	0.3622	0.00781
SNP1493	3530014	G	A	0.18898	0.29921	0.00781
SNP1503	3547709	A	G	0.32283	0.33071	0.00781
SNP1505	3551731	A	C	0.31102	0.30709	0.00781
SNP1506	3551735	G	A	0.31102	0.30709	0.00781
SNP1507	3551754	G	A	0.46825	0.44444	0.01562
SNP1510	3553289	G	A	0.47656	0.4375	0
SNP1512	3554352	A	T	0.35827	0.48031	0.00781
SNP1518	3555407	A	T	0.13889	0.24603	0.01562
SNP1520	3556433	G	C	0.20472	0.26772	0.00781
SNP1521	3558664	T	C	0.13386	0.25197	0.00781
SNP1524	3558687	C	T	0.20866	0.27559	0.00781
SNP1525	3558688	C	G	0.35827	0.48031	0.00781
SNP1528	3560527	T	C	0.20866	0.25984	0.00781
SNP1530	3561575	T	C	0.20866	0.25984	0.00781
SNP1532	3684006	G	C	0.06641	0.11719	0
SNP1533	3684008	G	T	0.23828	0.33594	0
SNP1534	3684026	A	T	0.34252	0.48031	0.00781
SNP1535	3685172	G	A	0.41406	0.48438	0
SNP1536	3685174	A	T	0.33594	0.48438	0
SNP1537	3686203	C	A	0.30159	0.38095	0.01562
SNP1541	3688283	C	T	0.40157	0.45669	0.00781
SNP1543	3689603	A	T	0.34252	0.48031	0.00781
SNP1552	3718758	T	A	0.48438	0.45312	0
SNP1553	3718761	A	G	0.07031	0.125	0
SNP1555	3721867	C	T	0.27559	0.4252	0.00781
SNP1556	3721884	G	A	0.39683	0.46032	0.01562
SNP1557	3722871	G	A	0.33465	0.44882	0.00781
SNP1558	3724233	G	C	0.48047	0.46094	0
SNP1562	3730076	A	G	0.31641	0.38281	0
SNP1570	3736530	T	G	0.37008	0.47244	0.00781
SNP1571	3738477	C	T	0.28125	0.4375	0
SNP1576	3764071	T	C	0.27559	0.34646	0.00781
SNP1577	3774221	T	A	0.47638	0.49606	0.00781
SNP1580	3781765	G	T	0.17323	0.23622	0.00781
SNP1582	3822607	G	A	0.36614	0.52756	0.00781
SNP1583	3823858	T	A	0.48031	0.48819	0.00781
SNP1584	3824902	G	A	0.47638	0.49606	0.00781
SNP1585	3829266	C	G	0.41339	0.54331	0.00781
SNP1587	3834742	C	G	0.404	0.504	0.02344
SNP1589	3837911	A	T	0.09055	0.13386	0.00781
SNP1590	3849404	G	A	0.48425	0.51181	0.00781
SNP1591	3849406	G	C	0.48425	0.51181	0.00781
SNP1592	3852635	A	T	0.32283	0.51969	0.00781
SNP1595	3855934	A	G	0.39286	0.51587	0.01562
SNP1598	3856892	C	T	0.41732	0.50394	0.00781
SNP1600	3856946	G	T	0.3937	0.51969	0.00781
SNP1601	3859296	G	T	0.3937	0.53543	0.00781
SNP1603	3864943	C	T	0.46371	0.45968	0.03125
SNP1605	3868241	T	A	0.35039	0.49606	0.00781
SNP1607	3875339	C	T	0.43359	0.49219	0
SNP1611	3876420	A	C	0.44882	0.48819	0.00781
SNP1612	3877403	T	A	0.06349	0.11111	0.01562
SNP1613	3877457	C	T	0.09055	0.13386	0.00781
SNP1614	3900051	G	A	0.35039	0.51181	0.00781
SNP1626	3908993	G	A	0.27953	0.40157	0.00781
SNP1627	3910398	A	C	0.36508	0.4127	0.01562
SNP1630	3912518	A	G	0.3937	0.3937	0.00781
SNP1631	3912522	C	T	0.3937	0.3937	0.00781
SNP1632	3912524	A	G	0.44488	0.38583	0.00781
SNP1633	3912527	C	T	0.22441	0.30709	0.00781
SNP1634	3915401	A	C	0.37795	0.44094	0.00781
SNP1635	3916516	G	A	0.35547	0.52344	0
SNP1636	3919717	A	G	0.375	0.42188	0
SNP1637	3920788	T	C	0.23228	0.32283	0.00781
SNP1638	3926284	G	T	0.37891	0.41406	0
SNP1643	3955722	A	C	0.36905	0.42063	0.01562
SNP1644	3955731	C	G	0.37008	0.55118	0.00781
SNP1663	3971690	A	G	0.10156	0.1875	0
SNP1665	3972731	C	A	0.23047	0.32031	0
SNP1667	3974151	T	G	0.37008	0.51969	0.00781
SNP1668	3975236	C	A	0.27734	0.38281	0
SNP1669	3976239	G	T	0.39683	0.47619	0.01562
SNP1670	3976247	A	T	0.26772	0.33071	0.00781
SNP1672	3977458	C	T	0.32422	0.50781	0
SNP1674	3978526	C	T	0.32422	0.46094	0
SNP1678	3991260	T	A	0.32283	0.51969	0.00781
SNP1680	4004512	C	A	0.32677	0.51181	0.00781
SNP1684	4019939	G	A	0.40873	0.45238	0.01562
SNP1688	4024305	C	T	0.23622	0.33071	0.00781
SNP1689	4024310	G	T	0.33071	0.50394	0.00781
SNP1691	4028452	G	A	0.36614	0.51181	0.00781
SNP1695	4030743	C	T	0.19444	0.2619	0.01562
SNP1698	4031848	C	T	0.216	0.256	0.02344
SNP1699	4032864	C	A	0.3189	0.43307	0.00781
SNP1701	4034011	C	T	0.32031	0.51562	0
SNP1702	4035119	T	G	0.25794	0.29365	0.01562
SNP1716	4046870	G	A	0.32677	0.51181	0.00781
SNP1718	4053384	T	C	0.32	0.48	0.02344
SNP1721	4070511	G	A	0.44488	0.5748	0.00781
SNP1723	4080264	T	C	0.41016	0.57031	0
SNP1725	4090998	G	A	0.47638	0.51181	0.00781
SNP1726	4091001	T	A	0.47638	0.51181	0.00781
SNP1729	4094543	G	T	0.40551	0.55906	0.00781
SNP1735	4096776	G	C	0.42126	0.5748	0.00781
SNP1736	4096799	G	T	0.41339	0.5748	0.00781
SNP1737	4096809	T	A	0.34646	0.48819	0.00781
SNP1740	4097803	A	T	0.42126	0.5748	0.00781
SNP1741	4101405	A	C	0.47266	0.50781	0
SNP1743	4105191	C	T	0.05512	0.09449	0.00781
SNP1745	4105205	A	T	0.05469	0.09375	0
SNP1749	4106293	G	T	0.34252	0.51181	0.00781
SNP1750	4106308	A	G	0.04688	0.09375	0
SNP1752	4116185	C	A	0.35156	0.5	0
SNP1753	4116186	A	T	0.35156	0.5	0
SNP1756	4123020	T	A	0.41797	0.41406	0
SNP1757	4141458	T	C	0.21654	0.29134	0.00781
SNP1758	4141463	T	G	0.29921	0.3937	0.00781
SNP1761	4192781	T	C	0.48016	0.46825	0.01562
SNP1767	4196075	T	G	0.396	0.472	0.02344
SNP1770	4198210	G	A	0.32812	0.5	0
SNP1771	4198225	T	C	0.43307	0.51969	0.00781
SNP1772	4198226	C	T	0.4375	0.51562	0
SNP1773	4200365	C	T	0.34646	0.51969	0.00781
SNP1775	4205300	C	A	0.29134	0.40945	0.00781
SNP1776	4208569	T	C	0.16797	0.22656	0
SNP1777	4213178	A	T	0.09449	0.14173	0.00781
SNP1778	4213184	G	A	0.09449	0.14173	0.00781
SNP1781	4214669	C	T	0.25197	0.34646	0.00781
SNP1782	4217810	C	T	0.32677	0.51181	0.00781
SNP1784	4219436	G	A	0.09449	0.14173	0.00781
SNP1786	4220557	G	A	0.29921	0.40945	0.00781
SNP1788	4221677	T	C	0.4252	0.51969	0.00781
SNP1791	4226036	T	A	0.38189	0.46457	0.00781
SNP1792	4228968	C	G	0.29528	0.41732	0.00781
SNP1793	4230018	T	A	0.30315	0.41732	0.00781
SNP1794	4234336	G	C	0.30709	0.40945	0.00781
SNP1795	4234338	G	C	0.25591	0.33858	0.00781
SNP1796	4235564	T	C	0.24609	0.33594	0
SNP1797	4239411	A	G	0.40551	0.41732	0.00781
SNP1798	4240505	G	A	0.30078	0.41406	0
SNP1800	4256715	T	C	0.29688	0.42188	0
SNP1801	4257803	C	A	0.30315	0.43307	0.00781
SNP1803	4258896	A	T	0.25591	0.35433	0.00781
SNP1804	4259935	T	C	0.24409	0.33071	0.00781
SNP1808	4262218	C	A	0.25591	0.32283	0.00781
SNP1809	4262227	A	C	0.48031	0.56693	0.00781
SNP1810	4270302	C	G	0.49606	0.51969	0.00781
SNP1812	4277001	G	A	0.30859	0.42969	0
SNP1815	4280299	A	G	0.30078	0.41406	0
SNP1818	4281374	A	C	0.33203	0.52344	0
SNP1820	4284836	C	A	0.40157	0.47244	0.00781
SNP1821	4293464	G	T	0.43701	0.52756	0.00781
SNP1822	4293469	T	C	0.25197	0.34646	0.00781
SNP1823	4297037	C	T	0.24803	0.35433	0.00781
SNP1824	4312795	C	T	0.29921	0.40945	0.00781
SNP1826	4312801	A	C	0.25781	0.32812	0
SNP1827	4315015	T	C	0.29134	0.4252	0.00781
SNP1828	4316488	G	A	0.25591	0.33858	0.00781
SNP1829	4320725	G	T	0.25781	0.32812	0
SNP1834	4325481	C	T	0.25197	0.33071	0.00781
SNP1835	4338061	A	G	0.24803	0.29134	0.00781
SNP1837	4339219	T	A	0.44758	0.39516	0.03125
SNP1838	4341567	G	T	0.30469	0.40625	0
SNP1842	4343701	A	G	0.26378	0.35433	0.00781
SNP1843	4346331	G	A	0.25197	0.34646	0.00781
SNP1846	4349477	A	T	0.24016	0.48031	0.00781
SNP1848	4349505	C	G	0.37302	0.44444	0.01562
SNP1853	4352253	C	T	0.26953	0.33594	0
SNP1854	4353519	T	C	0.256	0.304	0.02344
SNP1855	4355763	C	A	0.48031	0.33071	0.00781
SNP1856	4356772	C	A	0.25591	0.33858	0.00781
SNP1857	4356782	G	A	0.25591	0.33858	0.00781
SNP1858	4358008	T	A	0.25197	0.34646	0.00781
SNP1859	4358011	G	A	0.35433	0.3622	0.00781
SNP1864	4363810	A	T	0.26953	0.32031	0
SNP1865	4363820	C	G	0.30709	0.34646	0.00781
SNP1866	4363829	T	A	0.28125	0.39062	0
SNP1870	4365109	A	T	0.45703	0.42969	0
SNP1874	4389802	C	T	0.30315	0.38583	0.00781
SNP1875	4394062	C	T	0.41732	0.3937	0.00781
SNP1877	4395445	C	T	0.30315	0.38583	0.00781
SNP1878	4403539	G	C	0.25	0.35938	0
SNP1879	4403559	A	C	0.23047	0.32031	0
SNP1880	4404680	G	A	0.43307	0.3937	0.00781
SNP1882	4407737	T	A	0.23228	0.32283	0.00781
SNP1883	4407738	T	A	0.27953	0.32283	0.00781
SNP1884	4407739	A	T	0.32283	0.44094	0.00781
SNP1885	4415563	A	G	0.31641	0.41406	0
SNP1886	4416988	T	C	0.31496	0.3937	0.00781
SNP1889	4419333	A	G	0.308	0.36	0.02344
SNP1890	4419346	A	G	0.304	0.368	0.02344
SNP1891	4419347	A	T	0.304	0.368	0.02344
SNP1892	4420987	A	T	0.32283	0.40945	0.00781
SNP1898	4427469	A	G	0.29921	0.31496	0.00781
SNP1903	4431841	T	C	0.42913	0.48031	0.00781
SNP1904	4435291	G	A	0.31349	0.45238	0.01562
SNP1905	4436476	C	T	0.28346	0.37795	0.00781
SNP1921	4590825	C	A	0.29134	0.3622	0.00781
SNP1922	4593279	G	T	0.29134	0.3622	0.00781
SNP1925	4633936	T	C	0.40551	0.48031	0.00781
SNP1928	4641103	A	T	0.38976	0.46457	0.00781
SNP1929	4652744	A	G	0.4252	0.45669	0.00781
SNP1930	4654793	A	C	0.22835	0.31496	0.00781
SNP1935	4658100	G	A	0.38583	0.45669	0.00781
SNP1936	4659152	T	C	0.3937	0.45669	0.00781
SNP1937	4661953	A	G	0.40551	0.48031	0.00781
SNP1938	4663024	C	T	0.2874	0.38583	0.00781
SNP1939	4664388	T	A	0.29297	0.36719	0
SNP1940	4665449	C	A	0.38281	0.46875	0
SNP1944	4666493	C	G	0.48413	0.47619	0.01562
SNP1953	4680631	A	C	0.27559	0.3937	0.00781
SNP1954	4680634	G	A	0.21654	0.33858	0.00781
SNP1955	4683881	A	T	0.484	0.456	0.02344
SNP1957	4683932	T	G	0.29688	0.40625	0
SNP1963	4686768	C	T	0.43359	0.42969	0
SNP1964	4686770	T	C	0.08203	0.14844	0
SNP1965	4686782	T	C	0.12109	0.22656	0
SNP1971	4706184	C	G	0.14453	0.25781	0
SNP1972	4706193	A	C	0.47656	0.53125	0
SNP1974	4710535	C	T	0.27559	0.3937	0.00781
SNP1976	4714240	A	T	0.22656	0.3125	0
SNP1977	4714249	C	A	0.06641	0.11719	0
SNP1978	4717391	T	A	0.40945	0.40945	0.00781
SNP1981	4719050	C	G	0.33465	0.44882	0.00781
SNP1982	4733947	A	G	0.07812	0.125	0
SNP1983	4733960	G	C	0.26953	0.30469	0
SNP1984	4733967	A	G	0.42913	0.46457	0.00781
SNP1985	4740858	T	C	0.41339	0.44882	0.00781
SNP1987	4744810	C	T	0.41797	0.46094	0
SNP1988	4754482	C	G	0.308	0.392	0.02344
SNP1989	4757160	C	T	0.47244	0.4252	0.00781
SNP1990	4757161	C	T	0.07031	0.10938	0
SNP1991	4757162	G	A	0.35433	0.44094	0.00781
SNP1992	4760551	C	A	0.33465	0.43307	0.00781
SNP1996	4761664	T	C	0.44444	0.49206	0.01562
SNP1998	4762912	C	T	0.33858	0.44094	0.00781
SNP1999	4764322	C	T	0.46457	0.45669	0.00781
SNP2000	4767909	T	C	0.48425	0.43307	0.00781
SNP2001	4769001	A	G	0.17717	0.29134	0.00781
SNP2002	4774540	C	T	0.24803	0.37008	0.00781
SNP2003	4777996	A	T	0.25	0.34375	0
SNP2004	4784254	C	T	0.28906	0.39062	0
SNP2007	4788742	G	T	0.464	0.4	0.02344
SNP2008	4793395	C	T	0.12598	0.22047	0.00781
SNP2009	4793397	A	G	0.0748	0.11811	0.00781
SNP2010	4794414	T	C	0.13672	0.22656	0
SNP2011	4799905	A	G	0.06693	0.13386	0.00781
SNP2012	4799928	A	T	0.42913	0.41732	0.00781
SNP2019	4809552	T	A	0.35547	0.46094	0
SNP2022	4817601	A	C	0.39764	0.48031	0.00781
SNP2024	4818685	C	T	0.46063	0.48031	0.00781
SNP2025	4820168	T	G	0.22047	0.33071	0.00781
SNP2028	4821209	C	A	0.4685	0.48031	0.00781
SNP2029	4824283	G	A	0.42913	0.46457	0.00781
SNP2032	4826594	T	C	0.31496	0.4252	0.00781
SNP2033	4827637	C	T	0.4252	0.44094	0.00781
SNP2034	4827646	A	G	0.4252	0.44094	0.00781
SNP2035	4827659	G	T	0.22441	0.33858	0.00781
SNP2036	4827661	G	T	0.4252	0.44094	0.00781
SNP2038	4830103	G	C	0.14567	0.25984	0.00781
SNP2039	4839321	C	G	0.21484	0.32031	0
SNP2041	4842752	G	T	0.0754	0.10317	0.01562
SNP2044	4865130	C	T	0.07087	0.12598	0.00781
SNP2046	4865153	G	A	0.31496	0.4252	0.00781
SNP2048	4873634	T	C	0.31496	0.4252	0.00781
SNP2049	4875832	G	A	0.44488	0.43307	0.00781
SNP2050	4875840	T	C	0.0748	0.13386	0.00781
SNP2054	4884650	T	C	0.41732	0.3937	0.00781
SNP2056	4889323	T	C	0.31496	0.3937	0.00781
SNP2057	4889337	G	A	0.24803	0.32283	0.00781
SNP2060	4895984	T	C	0.41339	0.44882	0.00781
SNP2061	4895994	A	T	0.41339	0.44882	0.00781
SNP2062	4905403	A	G	0.44922	0.44531	0
SNP2066	4908407	G	A	0.23438	0.34375	0
SNP2068	4909590	C	T	0.34646	0.40945	0.00781
SNP2077	4922499	T	C	0.42126	0.46457	0.00781
SNP2078	4923501	T	C	0.25	0.34375	0
SNP2082	4924950	T	A	0.37795	0.47244	0.00781
SNP2083	4924953	G	A	0.46457	0.44094	0.00781
SNP2084	4924958	G	C	0.2126	0.29921	0.00781
SNP2086	4932646	T	C	0.39764	0.48031	0.00781
SNP2088	4934341	C	A	0.39683	0.47619	0.01562
SNP2093	4939601	T	C	0.16016	0.27344	0
SNP2096	4941836	G	A	0.16406	0.28125	0
SNP2098	4957815	A	G	0.144	0.256	0.02344
SNP2101	4960238	C	T	0.1063	0.19685	0.00781
SNP2103	4960257	A	C	0.15748	0.26772	0.00781
SNP2108	4963060	G	T	0.376	0.32	0.02344
SNP2111	4982044	C	T	0.15873	0.22222	0.01562
SNP2114	4985144	T	G	0.44094	0.53543	0.00781
SNP2117	4987872	G	C	0.44488	0.52756	0.00781
SNP2119	4988987	G	C	0.44094	0.53543	0.00781
SNP2121	5013446	T	A	0.45635	0.57937	0.01562
SNP2122	5021432	A	T	0.30709	0.4252	0.00781
SNP2124	5022558	A	G	0.40945	0.45669	0.00781
SNP2127	5037464	T	A	0.34646	0.45669	0.00781
SNP2128	5037466	T	C	0.24016	0.35433	0.00781
SNP2131	5040769	T	C	0.38	0.488	0.02344
SNP2133	5042987	A	G	0.39286	0.48413	0.01562
SNP2135	5061399	C	G	0.33984	0.47656	0
SNP2136	5072974	T	A	0.11024	0.18898	0.00781
SNP2137	5072990	C	T	0.42913	0.49606	0.00781
SNP2138	5074016	C	T	0.33071	0.45669	0.00781
SNP2139	5075375	C	G	0.33858	0.47244	0.00781
SNP2141	5077282	A	G	0.43307	0.48819	0.00781
SNP2142	5081859	G	T	0.188	0.264	0.02344
SNP2146	5082892	T	C	0.1378	0.16535	0.00781
SNP2148	5098465	A	G	0.33858	0.47244	0.00781
SNP2150	5099555	C	G	0.4252	0.50394	0.00781
SNP2158	5102860	A	T	0.35039	0.46457	0.00781
SNP2159	5107410	G	T	0.392	0.48	0.02344
SNP2162	5108836	C	T	0.37891	0.46094	0
SNP2163	5108860	G	T	0.25781	0.35938	0
SNP2170	5123135	G	A	0.33071	0.44094	0.00781
SNP2171	5125965	A	T	0.40945	0.53543	0.00781
SNP2172	5127391	T	G	0.32283	0.48819	0.00781
SNP2175	5131059	T	C	0.36614	0.51181	0.00781
SNP2178	5133397	G	A	0.18504	0.30709	0.00781
SNP2181	5139967	T	G	0.33594	0.39062	0
SNP2182	5142127	A	G	0.14567	0.29134	0.00781
SNP2191	5150426	A	G	0.18898	0.33071	0.00781
SNP2193	5150446	C	G	0.3189	0.52756	0.00781
SNP2194	5182283	T	A	0.47244	0.55118	0.00781
SNP2196	5183420	T	C	0.46457	0.51969	0.00781
SNP2197	5189131	G	A	0.33071	0.47244	0.00781
SNP2198	5199068	T	A	0.39453	0.50781	0
SNP2200	5216066	G	C	0.09375	0.17188	0
SNP2201	5217112	G	A	0.09449	0.15748	0.00781
SNP2202	5221305	T	A	0.32812	0.48438	0
SNP2203	5221306	G	T	0.32812	0.48438	0
SNP2205	5223590	G	A	0.32677	0.48031	0.00781
SNP2209	5225831	A	T	0.44882	0.50394	0.00781
SNP2210	5225845	G	A	0.44882	0.50394	0.00781
SNP2212	5230157	T	C	0.32143	0.45238	0.01562
SNP2215	5231175	G	A	0.49606	0.51969	0.00781
SNP2216	5232237	G	A	0.48425	0.51181	0.00781
SNP2219	5233263	G	A	0.3622	0.48819	0.00781
SNP2224	5234283	A	T	0.33333	0.42857	0.01562
SNP2225	5235700	T	C	0.49219	0.51562	0
SNP2226	5243661	A	T	0.34646	0.45669	0.00781
SNP2228	5246239	T	C	0.3622	0.47244	0.00781
SNP2231	5252671	A	G	0.48819	0.51969	0.00781
SNP2239	5619413	T	C	0.17323	0.25197	0.00781
SNP2240	5620909	A	T	0.42188	0.59375	0
SNP2245	5653217	A	G	0.41732	0.56693	0.00781
SNP2246	5654395	C	A	0.48031	0.51969	0.00781
SNP2248	5655448	G	A	0.16142	0.27559	0.00781
SNP2249	5655455	C	A	0.48425	0.5748	0.00781
SNP2250	5655472	C	T	0.48425	0.5748	0.00781
SNP2251	5659206	C	A	0.26587	0.42063	0.01562
SNP2255	5662798	C	T	0.48031	0.56693	0.00781
SNP2256	5662804	T	C	0.25197	0.47244	0.00781
SNP2258	5663846	A	T	0.42063	0.55556	0.01562
SNP2259	5665361	T	A	0.25391	0.46094	0
SNP2262	5667833	A	T	0.25984	0.44094	0.00781
SNP2263	5672320	G	T	0.42188	0.54688	0
SNP2265	5673483	C	T	0.48047	0.57031	0
SNP2266	5674494	T	C	0.16929	0.27559	0.00781
SNP2281	5677123	T	C	0.38095	0.46032	0.01562
SNP2283	5681832	G	T	0.28346	0.3937	0.00781
SNP2286	5684198	T	C	0.05906	0.10236	0.00781
SNP2287	5684203	A	G	0.38189	0.44882	0.00781
SNP2288	5693613	G	A	0.36719	0.5625	0
SNP2293	5694864	A	C	0.375	0.45312	0
SNP2298	5709265	C	A	0.4881	0.46825	0.01562
SNP2311	5713924	A	G	0.348	0.536	0.02344
SNP2312	5716025	T	C	0.42126	0.46457	0.00781
SNP2317	5718769	C	T	0.48828	0.47656	0
SNP2319	5719859	C	G	0.49606	0.48819	0.00781
SNP2324	5725781	C	A	0.32812	0.4375	0
SNP2325	5725784	A	G	0.14453	0.25781	0
SNP2326	5727796	G	A	0.0748	0.11811	0.00781
SNP2327	5740231	C	T	0.37795	0.55118	0.00781
SNP2328	5748155	G	T	0.1811	0.31496	0.00781
SNP2330	5756471	T	G	0.08984	0.16406	0
SNP2337	5776988	T	C	0.352	0.496	0.02344
SNP2342	5849202	C	G	0.39683	0.49206	0.01562
SNP2345	5854668	T	C	0.20866	0.29134	0.00781
SNP2347	5877581	G	T	0.20079	0.29134	0.00781
SNP2348	5887647	A	G	0.1063	0.19685	0.00781
SNP2350	5900835	C	T	0.49606	0.48819	0.00781
SNP2352	5908618	A	T	0.5	0.49206	0.01562
SNP2353	5908620	A	C	0.5	0.49206	0.01562
SNP2355	5923977	A	G	0.33858	0.4252	0.00781
SNP2356	5925150	G	C	0.40476	0.44444	0.01562
SNP2357	5925154	T	C	0.40873	0.45238	0.01562
SNP2358	5927625	C	G	0.40551	0.48031	0.00781
SNP2359	5927630	A	G	0.07874	0.14173	0.00781
SNP2363	5935882	C	T	0.18504	0.33858	0.00781
SNP2364	5935883	G	A	0.22047	0.29921	0.00781
SNP2365	5964215	A	G	0.18	0.328	0.02344
SNP2366	5964226	A	G	0.048	0.096	0.02344
SNP2368	5968876	A	T	0.3189	0.40157	0.00781
SNP2369	5979393	C	A	0.09449	0.17323	0.00781
SNP2370	5980540	T	C	0.1063	0.16535	0.00781
SNP2371	5980546	T	C	0.18504	0.29134	0.00781
SNP2372	5985447	T	A	0.38189	0.44882	0.00781
SNP2373	6024063	G	C	0.19922	0.28906	0
SNP2374	6024081	T	C	0.18359	0.33594	0
SNP2376	6027191	G	A	0.47656	0.53125	0
SNP2379	6035471	G	C	0.10714	0.18254	0.01562
SNP2380	6036689	T	C	0.39764	0.52756	0.00781
SNP2382	6040152	C	T	0.35039	0.49606	0.00781
SNP2388	6058643	G	A	0.1063	0.19685	0.00781
SNP2392	6149614	C	T	0.18504	0.29134	0.00781
SNP2393	6155359	C	G	0.30469	0.39062	0
SNP2400	6164428	T	A	0.08594	0.15625	0
SNP2401	6164429	A	T	0.08594	0.15625	0
SNP2402	6168221	A	C	0.29688	0.40625	0
SNP2403	6168236	G	A	0.29688	0.40625	0
SNP2406	6171563	A	T	0.36905	0.30952	0.01562
SNP2408	6173731	C	T	0.42578	0.41406	0
SNP2410	6176566	A	G	0.4246	0.40476	0.01562
SNP2421	6195923	A	C	0.19141	0.25781	0
SNP2425	6200324	C	G	0.14453	0.22656	0
SNP2426	6200333	C	G	0.23828	0.33594	0
SNP2427	6208367	T	C	0.35827	0.49606	0.00781
SNP2428	6208380	T	A	0.25984	0.3622	0.00781
SNP2431	6222961	C	T	0.36614	0.44882	0.00781
SNP2433	6261451	G	A	0.41129	0.35484	0.03125
SNP2441	6276127	A	T	0.21429	0.4127	0.01562
SNP2444	6279350	A	G	0.21371	0.34677	0.03125
SNP2447	6298773	A	C	0.13672	0.22656	0
SNP2448	6298788	C	T	0.26562	0.39062	0
SNP2449	6298789	G	A	0.19531	0.34375	0
SNP2451	6303078	A	G	0.2126	0.40945	0.00781
SNP2456	6305336	T	C	0.20866	0.40157	0.00781
SNP2458	6323504	T	G	0.49606	0.70866	0.00781
SNP2461	6327338	G	A	0.30859	0.46094	0
SNP2462	6327342	C	G	0.30859	0.46094	0
SNP2464	6330466	A	G	0.1378	0.24409	0.00781
SNP2465	6330481	C	A	0.32937	0.45238	0.01562
SNP2466	6353181	C	T	0.44488	0.48031	0.00781
SNP2469	6358450	T	A	0.39453	0.49219	0
SNP2471	6361550	G	T	0.32422	0.39844	0
SNP2492	6394726	G	A	0.36328	0.49219	0
SNP2495	6397212	A	C	0.35547	0.47656	0
SNP2496	6397231	C	T	0.38672	0.47656	0
SNP2502	6400599	A	T	0.38976	0.48031	0.00781
SNP2503	6400602	T	G	0.2874	0.46457	0.00781
SNP2506	6401688	T	C	0.40551	0.52756	0.00781
SNP2508	6433867	C	T	0.45703	0.57031	0
SNP2513	6437357	A	T	0.49219	0.57812	0
SNP2518	6445712	A	G	0.35433	0.53543	0.00781
SNP2519	6447927	G	A	0.29134	0.47244	0.00781
SNP2524	6487787	A	G	0.2874	0.46457	0.00781
SNP2525	6494055	A	T	0.4246	0.51587	0.01562
SNP2527	6497670	A	G	0.12992	0.22835	0.00781
SNP2528	6501770	C	T	0.1378	0.22835	0.00781
SNP2530	6502809	G	A	0.16797	0.21094	0
SNP2531	6502815	C	G	0.44141	0.52344	0
SNP2532	6502818	C	T	0.44922	0.52344	0
SNP2533	6502826	A	G	0.31641	0.36719	0
SNP2536	6513624	G	A	0.31102	0.37008	0.00781
SNP2537	6531644	T	G	0.21654	0.30709	0.00781
SNP2539	6543634	G	A	0.21654	0.29134	0.00781
SNP2541	6545915	C	T	0.3937	0.45669	0.00781
SNP2542	6551580	T	G	0.14961	0.23622	0.00781
SNP2544	6553605	A	G	0.48438	0.51562	0
SNP2545	6561039	G	A	0.27559	0.3937	0.00781
SNP2548	6564191	A	C	0.19531	0.3125	0
SNP2549	6564210	G	A	0.27953	0.43307	0.00781
SNP2550	6567406	C	G	0.17857	0.21429	0.01562
SNP2554	6571465	T	C	0.46457	0.50394	0.00781
SNP2555	6571470	C	T	0.19291	0.22835	0.00781
SNP2559	6581746	G	A	0.37402	0.48031	0.00781
SNP2560	6588439	T	C	0.444	0.456	0.02344
SNP2562	6588453	A	G	0.2381	0.31746	0.01562
SNP2565	6631135	A	G	0.34524	0.45238	0.01562
SNP2567	6635381	T	C	0.35827	0.49606	0.00781
SNP2568	6636411	C	T	0.36	0.464	0.02344
SNP2570	6636428	A	G	0.10156	0.17188	0
SNP2571	6637693	T	C	0.36508	0.49206	0.01562
SNP2572	6639152	G	A	0.35433	0.48819	0.00781
SNP2573	6639155	T	C	0.35827	0.49606	0.00781
SNP2574	6639170	T	C	0.35827	0.48031	0.00781
SNP2576	6643456	C	T	0.4375	0.5	0
SNP2585	6657787	A	T	0.33465	0.48031	0.00781
SNP2595	6671480	T	C	0.44094	0.61417	0.00781
SNP2597	6672617	G	A	0.44922	0.60156	0
SNP2599	6675929	A	C	0.42126	0.55906	0.00781
SNP2600	6675933	G	A	0.09843	0.16535	0.00781
SNP2601	6678092	G	T	0.3189	0.52756	0.00781
SNP2606	6680180	T	C	0.34766	0.50781	0
SNP2607	6683512	A	T	0.17323	0.26772	0.00781
SNP2608	6683527	C	T	0.27734	0.46094	0
SNP2609	6689308	T	C	0.27734	0.46094	0
SNP2626	6720266	T	C	0.45703	0.53906	0
SNP2629	6721467	G	T	0.44444	0.53968	0.01562
SNP2630	6722438	T	A	0.14173	0.25197	0.00781
SNP2631	6722489	C	T	0.09766	0.19531	0
SNP2632	6722491	G	A	0.11024	0.20472	0.00781
SNP2638	6753618	C	G	0.4881	0.51587	0.01562
SNP2640	6757978	C	G	0.27734	0.46094	0
SNP2650	6794797	C	G	0.43307	0.56693	0.00781
SNP2655	6798801	G	A	0.3622	0.50394	0.00781
SNP2659	6812457	G	A	0.20472	0.34646	0.00781
SNP2660	6813464	T	C	0.28968	0.40476	0.01562
SNP2661	6813474	C	G	0.39764	0.52756	0.00781
SNP2662	6815709	A	C	0.24803	0.40157	0.00781
SNP2667	6829282	G	T	0.33071	0.45669	0.00781
SNP2674	6831507	G	A	0.28968	0.34127	0.01562
SNP2680	6835007	A	T	0.35039	0.41732	0.00781
SNP2682	6843513	G	C	0.44531	0.53125	0
SNP2684	6856501	A	G	0.32677	0.40157	0.00781
SNP2685	6857636	A	G	0.40551	0.43307	0.00781
SNP2698	6864654	G	A	0.49609	0.47656	0
SNP2702	6893813	A	G	0.16406	0.28125	0
SNP2703	6893817	T	C	0.17188	0.23438	0
SNP2704	6893829	T	A	0.192	0.24	0.02344
SNP2711	6901891	T	G	0.35433	0.48819	0.00781
SNP2713	6903767	T	A	0.16535	0.23622	0.00781
SNP2714	6903768	G	A	0.16535	0.23622	0.00781
SNP2717	6914360	A	G	0.18651	0.35714	0.01562
SNP2718	6914365	C	A	0.47222	0.5	0.01562
SNP2719	6923887	T	C	0.49606	0.47244	0.00781
SNP2724	6931072	G	C	0.26953	0.38281	0
SNP2726	6933841	C	T	0.20472	0.31496	0.00781
SNP2733	6940641	A	G	0.23228	0.30709	0.00781
SNP2735	6941754	G	A	0.30469	0.42188	0
SNP2739	6945137	A	C	0.27559	0.34646	0.00781
SNP2741	6948344	G	A	0.31102	0.41732	0.00781
SNP2742	6948352	C	T	0.12698	0.22222	0.01562
SNP2746	6950555	G	A	0.31452	0.41935	0.03125
SNP2749	6954949	A	G	0.47656	0.51562	0
SNP2751	6955963	G	T	0.48425	0.51181	0.00781
SNP2753	6959597	C	T	0.48047	0.52344	0
SNP2762	6961649	G	T	0.32677	0.43307	0.00781
SNP2766	6962712	A	T	0.23228	0.32283	0.00781
SNP2772	6983599	G	A	0.29528	0.41732	0.00781
SNP2775	6986468	C	T	0.3937	0.50394	0.00781
SNP2776	6986488	C	T	0.22441	0.41732	0.00781
SNP2779	6992118	A	G	0.29528	0.37008	0.00781
SNP2782	6995570	A	G	0.23228	0.35433	0.00781
SNP2784	6995576	G	C	0.43307	0.47244	0.00781
SNP2787	6999134	A	T	0.42063	0.52381	0.01562
SNP2788	6999157	A	G	0.41667	0.51587	0.01562
SNP2789	7004729	C	A	0.41732	0.51969	0.00781
SNP2791	7005870	A	C	0.40157	0.58268	0.00781
SNP2793	7006998	A	G	0.14062	0.28125	0
SNP2794	7007017	G	T	0.41016	0.63281	0
SNP2795	7011215	A	C	0.30469	0.42188	0
SNP2797	7014124	T	C	0.33858	0.40945	0.00781
SNP2798	7018927	C	G	0.33858	0.40945	0.00781
SNP2799	7018929	C	A	0.31102	0.43307	0.00781
SNP2801	7022068	G	A	0.13386	0.26772	0.00781
SNP2803	7043376	G	C	0.34646	0.40945	0.00781
SNP2806	7063839	T	G	0.38976	0.44882	0.00781
SNP2808	7067724	G	A	0.32422	0.39844	0
SNP2812	7072647	A	G	0.35156	0.39062	0
SNP2815	7092809	C	T	0.30556	0.48413	0.01562
SNP2816	7094748	T	C	0.29762	0.5	0.01562
SNP2817	7098124	G	A	0.29921	0.48819	0.00781
SNP2819	7099165	C	T	0.316	0.472	0.02344
SNP2825	7103090	C	T	0.34646	0.50394	0.00781
SNP2827	7128390	G	C	0.34252	0.40157	0.00781
SNP2829	7145981	C	A	0.33465	0.40157	0.00781
SNP2842	7179469	A	G	0.3937	0.55118	0.00781
SNP2844	7191288	T	C	0.4685	0.62205	0.00781
SNP2851	7195261	A	G	0.30952	0.47619	0.01562
SNP2852	7196327	A	G	0.30315	0.49606	0.00781
SNP2853	7196339	C	G	0.45276	0.6378	0.00781
SNP2859	7283118	A	C	0.42578	0.55469	0
SNP2860	7284242	C	T	0.41339	0.59055	0.00781
SNP2864	7351390	C	A	0.11811	0.18898	0.00781
SNP2866	7352738	T	C	0.40945	0.53543	0.00781
SNP2869	7357727	C	T	0.25197	0.33071	0.00781
SNP2874	7367484	C	T	0.09843	0.1811	0.00781
SNP2876	7367495	T	A	0.44882	0.56693	0.00781
SNP2878	7367516	G	A	0.46063	0.55906	0.00781
SNP2881	7370711	C	T	0.44922	0.52344	0
SNP2884	7372922	A	G	0.44141	0.52344	0
SNP2885	7372931	A	T	0.20703	0.27344	0
SNP2886	7372932	A	G	0.39453	0.52344	0
SNP2892	7383731	A	T	0.34524	0.42063	0.01562
SNP2893	7383736	G	C	0.18359	0.30469	0
SNP2894	7439052	A	T	0.42857	0.47619	0.01562
SNP2903	7480623	C	A	0.216	0.256	0.02344
SNP2906	7489151	T	C	0.16535	0.28346	0.00781
SNP2907	7490561	A	G	0.35938	0.4375	0
SNP2908	7490572	A	T	0.12109	0.22656	0
SNP2909	7490573	G	C	0.19141	0.33594	0
SNP2910	7504014	A	G	0.42188	0.48438	0
SNP2916	7517379	T	C	0.4252	0.48819	0.00781
SNP2917	7563134	G	T	0.33858	0.47244	0.00781
SNP2918	7582907	A	G	0.19291	0.27559	0.00781
SNP2919	7582916	A	G	0.12992	0.22835	0.00781
SNP2920	7582917	G	C	0.41732	0.45669	0.00781
SNP2924	7583936	A	G	0.44488	0.44882	0.00781
SNP2926	7585286	A	G	0.216	0.304	0.02344
SNP2927	7585297	A	G	0.224	0.32	0.02344
SNP2928	7587890	C	G	0.19291	0.27559	0.00781
SNP2929	7587891	T	A	0.31746	0.36508	0.01562
SNP2931	7589645	A	G	0.40551	0.46457	0.00781
SNP2933	7589658	A	T	0.17323	0.28346	0.00781
SNP2937	7594200	C	T	0.25	0.32812	0
SNP2939	7596648	G	A	0.4252	0.48819	0.00781
SNP2942	7610858	G	A	0.34274	0.37903	0.03125
SNP2943	7678364	A	G	0.30469	0.4375	0
SNP2945	7718491	T	C	0.42913	0.48031	0.00781
SNP2946	7723056	A	G	0.25984	0.3937	0.00781
SNP2952	7744784	T	A	0.23047	0.33594	0
SNP2953	7747024	G	T	0.23622	0.34646	0.00781
SNP2954	7747034	T	A	0.23622	0.34646	0.00781
SNP2956	7753503	T	A	0.22047	0.3622	0.00781
SNP2957	7753518	T	G	0.37795	0.45669	0.00781
SNP2959	7756605	A	G	0.37795	0.45669	0.00781
SNP2960	7757787	G	A	0.23016	0.36508	0.01562
SNP2961	7758884	G	C	0.09524	0	0.01562
SNP2964	7759901	C	T	0.20079	0.35433	0.00781
SNP2969	7760980	C	G	0.19048	0.31746	0.01562
SNP2980	7784372	A	C	0.112	0.16	0.02344
SNP2983	7784399	A	G	0.112	0.16	0.02344
SNP2984	7794995	G	A	0.07874	0.14173	0.00781
SNP2985	7795019	T	C	0.26562	0.39062	0
SNP2987	7798477	T	G	0.28346	0.40945	0.00781
SNP2988	7798478	T	G	0.28346	0.40945	0.00781
SNP2989	7799503	A	G	0.26953	0.39844	0
SNP2992	7809664	C	T	0.26562	0.39062	0
SNP2998	7839911	T	C	0.13281	0.21875	0
SNP3003	7841988	T	C	0.32422	0.44531	0
SNP3006	7844165	C	A	0.4127	0.49206	0.01562
SNP3007	7844168	T	C	0.15476	0.24603	0.01562
SNP3008	7845307	G	A	0.41016	0.49219	0
SNP3009	7847919	C	G	0.45669	0.47244	0.00781
SNP3010	7858554	A	T	0.09921	0.16667	0.01562
SNP3012	7858557	A	G	0.16142	0.29134	0.00781
SNP3013	7858561	A	T	0.09524	0.1746	0.01562
SNP3015	7858576	A	C	0.112	0.176	0.02344
SNP3016	7859688	T	G	0.44488	0.48031	0.00781
SNP3018	7861860	C	T	0.44094	0.47244	0.00781
SNP3021	7863599	C	A	0.14062	0.28125	0
SNP3024	7866032	C	G	0.11024	0.17323	0.00781
SNP3025	7869661	T	G	0.15625	0.25	0
SNP3026	7869681	A	G	0.11024	0.17323	0.00781
SNP3029	7892583	C	T	0.14961	0.26772	0.00781
SNP3031	7895847	T	G	0.17717	0.27559	0.00781
SNP3032	7895860	C	A	0.12302	0.19841	0.01562
SNP3033	7895861	A	C	0.40476	0.47619	0.01562
SNP3034	7899506	G	C	0.25984	0.4252	0.00781
SNP3036	7900713	A	G	0.24016	0.41732	0.00781
SNP3038	7912723	A	C	0.25	0.40625	0
SNP3039	7918794	T	C	0.47244	0.45669	0.00781
SNP3043	7923340	C	T	0.17188	0.29688	0
SNP3044	7923349	A	C	0.17578	0.27344	0
SNP3046	7924742	A	G	0.23228	0.32283	0.00781
SNP3048	7925753	T	C	0.35827	0.48031	0.00781
SNP3049	7972276	G	A	0.25	0.38889	0.01562
SNP3050	7972293	C	T	0.17339	0.28226	0.03125
SNP3051	7972294	G	A	0.24603	0.38095	0.01562
SNP3057	7976550	G	A	0.32283	0.37795	0.00781
SNP3061	7979804	A	T	0.17969	0.28125	0
SNP3062	7979806	C	T	0.17969	0.28125	0
SNP3063	7985402	G	A	0.19291	0.32283	0.00781
SNP3066	7986477	C	T	0.46429	0.46825	0.01562
SNP3068	7988778	C	T	0.15625	0.3125	0
SNP3069	7993752	T	C	0.48425	0.46457	0.00781
SNP3071	8000310	G	A	0.44094	0.45669	0.00781
SNP3072	8038982	T	C	0.16142	0.32283	0.00781
SNP3077	8044036	A	C	0.43307	0.44094	0.00781
SNP3079	8047340	G	T	0.18504	0.32283	0.00781
SNP3081	8048400	A	G	0.39764	0.40157	0.00781
SNP3082	8048406	G	A	0.39764	0.40157	0.00781
SNP3084	8054871	G	T	0.18359	0.32031	0
SNP3085	8070919	A	G	0.42126	0.46457	0.00781
SNP3086	8072015	C	A	0.41732	0.45669	0.00781
SNP3096	8081866	A	C	0.42063	0.46032	0.01562
SNP3097	8081873	C	A	0.12598	0.23622	0.00781
SNP3099	8082892	T	C	0.21484	0.28906	0
SNP3101	8090375	G	A	0.35714	0.47619	0.01562
SNP3104	8092329	G	C	0.43701	0.48031	0.00781
SNP3106	8093418	C	T	0.43701	0.48031	0.00781
SNP3110	8094913	C	A	0.424	0.448	0.02344
SNP3112	8096310	G	A	0.36508	0.47619	0.01562
SNP3114	8098767	C	T	0.17969	0.28125	0
SNP3115	8098777	C	T	0.42913	0.48031	0.00781
SNP3116	8098802	G	A	0.07422	0.13281	0
SNP3121	8141405	A	G	0.36614	0.48031	0.00781
SNP3125	8172559	C	T	0.08268	0.14961	0.00781
SNP3127	8172581	A	G	0.38095	0.46032	0.01562
SNP3130	8175010	A	G	0.37795	0.45669	0.00781
SNP3144	8204942	A	T	0.38672	0.49219	0
SNP3154	8252899	T	C	0.23438	0.375	0
SNP3155	8255062	A	G	0.29921	0.3622	0.00781
SNP3156	8256292	G	A	0.23828	0.36719	0
SNP3158	8264233	A	G	0.22656	0.35938	0
SNP3169	8384588	T	A	0.46094	0.5	0
SNP3170	8565392	C	T	0.34375	0.46875	0
SNP3172	8568681	C	T	0.33071	0.44094	0.00781
SNP3173	8569884	T	A	0.44094	0.40945	0.00781
SNP3176	8571475	G	A	0.44094	0.40945	0.00781
SNP3177	8575774	T	C	0.16142	0.2126	0.00781
SNP3178	8585585	T	C	0.42126	0.43307	0.00781
SNP3179	8586633	T	C	0.38281	0.4375	0
SNP3180	8589842	T	G	0.38672	0.42969	0
SNP3181	8683095	A	T	0.39453	0.53906	0
SNP3182	8683110	T	C	0.33858	0.48819	0.00781
SNP3183	8686295	C	A	0.36614	0.49606	0.00781
SNP3184	8686297	C	T	0.07937	0.14286	0.01562
SNP3188	8706910	G	C	0.10938	0.20312	0
SNP3191	8735187	T	C	0.44488	0.49606	0.00781
SNP3192	8735204	G	T	0.08268	0.14961	0.00781
SNP3199	8738443	C	G	0.38189	0.52756	0.00781
SNP3206	8749980	G	A	0.33071	0.45669	0.00781
SNP3208	8776584	C	T	0.3622	0.53543	0.00781
SNP3209	8776599	C	T	0.3622	0.53543	0.00781
SNP3210	8786239	A	C	0.35938	0.53125	0
SNP3212	8786264	G	A	0.21875	0.39062	0
SNP3214	8961649	G	A	0.25591	0.38583	0.00781
SNP3215	8961659	C	T	0.08661	0.15748	0.00781
SNP3219	8986258	A	G	0.16929	0.22835	0.00781
SNP3220	9016785	T	G	0.40945	0.48819	0.00781
SNP3222	9088452	G	A	0.46875	0.53125	0
SNP3225	9093983	G	C	0.19291	0.27559	0.00781
SNP3226	9104396	G	A	0.09843	0.16535	0.00781
SNP3228	9107838	A	T	0.09449	0.15748	0.00781
SNP3229	9123686	T	C	0.25	0.40625	0
SNP3230	9123718	T	G	0.49606	0.62992	0.00781
SNP3234	9124821	C	A	0.3254	0.46032	0.01562
SNP3236	9128677	C	T	0.11811	0.22047	0.00781
SNP3237	9128678	G	A	0.48413	0.50794	0.01562
SNP3238	9128686	T	C	0.4685	0.52756	0.00781
SNP3242	9168087	A	G	0.40234	0.52344	0
SNP3244	9170179	A	G	0.31496	0.53543	0.00781
SNP3256	9184017	C	T	0.26	0.392	0.02344
SNP3257	9184065	C	A	0.08268	0.14961	0.00781
SNP3261	9186741	T	C	0.41797	0.52344	0
SNP3272	9220338	C	A	0.37795	0.45669	0.00781
SNP3273	9223551	G	T	0.40625	0.46875	0
SNP3274	9223555	T	G	0.27734	0.41406	0
SNP3278	9224609	G	A	0.304	0.352	0.02344
SNP3279	9224625	C	G	0.3	0.344	0.02344
SNP3282	9243939	C	G	0.17969	0.21875	0
SNP3284	9243958	A	T	0.13672	0.22656	0
SNP3286	9244949	T	C	0.21654	0.38583	0.00781
SNP3287	9244961	T	A	0.44882	0.48819	0.00781
SNP3288	9254878	T	C	0.25781	0.35938	0
SNP3298	9270995	T	G	0.22047	0.3622	0.00781
SNP3300	9288165	T	G	0.22266	0.33594	0
SNP3301	9288185	T	A	0.35156	0.45312	0
SNP3302	9353592	A	G	0.35433	0.44094	0.00781
SNP3306	9360776	A	T	0.39764	0.49606	0.00781
SNP3313	9367364	G	A	0.4252	0.53543	0.00781
SNP3314	9379639	T	C	0.23228	0.38583	0.00781
SNP3317	9384855	T	C	0.39764	0.49606	0.00781
SNP3318	9391969	C	G	0.15748	0.25197	0.00781
SNP3320	9399971	C	A	0.488	0.448	0.02344
SNP3321	9401115	A	G	0.09055	0.14961	0.00781
SNP3323	9408911	G	A	0.36111	0.43651	0.01562
SNP3326	9408952	T	A	0.37109	0.42969	0
SNP3328	9411473	G	A	0.28571	0.36508	0.01562
SNP3330	9417163	A	T	0.43307	0.48819	0.00781
SNP3332	9417176	T	C	0.09449	0.18898	0.00781
SNP3334	9425553	G	A	0.31746	0.4127	0.01562
SNP3335	9427737	A	G	0.21654	0.27559	0.00781
SNP3339	9533730	A	G	0.49213	0.52756	0.00781
SNP3342	9534765	A	C	0.16797	0.30469	0
SNP3345	9537177	A	G	0.17188	0.32812	0
SNP3346	9537183	T	C	0.46094	0.51562	0
SNP3347	9565727	G	A	0.11024	0.18898	0.00781
SNP3348	9626509	T	C	0.29528	0.41732	0.00781
SNP3350	9637752	C	A	0.14	0.248	0.02344
SNP3355	9639818	A	T	0.46032	0.50794	0.01562
SNP3357	9639843	A	C	0.292	0.456	0.02344
SNP3364	9718106	G	A	0.44922	0.50781	0
SNP3365	9726041	C	T	0.4685	0.54331	0.00781
SNP3366	9727220	C	T	0.46429	0.53175	0.01562
SNP3373	9730821	C	A	0.48413	0.50794	0.01562
SNP3376	9733323	G	A	0.40476	0.53968	0.01562
SNP3379	9737274	T	C	0.4246	0.46825	0.01562
SNP3382	9738587	C	A	0.22441	0.35433	0.00781
SNP3384	9738601	T	C	0.31496	0.44094	0.00781
SNP3385	9759848	C	A	0.45703	0.46094	0
SNP3388	9764082	C	G	0.45669	0.53543	0.00781
SNP3390	9771700	G	A	0.46457	0.48819	0.00781
SNP3392	9779056	T	C	0.25391	0.30469	0
SNP3394	9781908	T	C	0.28125	0.32812	0
SNP3395	9783025	A	G	0.27344	0.32812	0
SNP3396	9787364	T	C	0.12205	0.19685	0.00781
SNP3407	9793072	G	C	0.46371	0.44355	0.03125
SNP3409	9796307	T	C	0.45312	0.48438	0
SNP3425	9879608	A	T	0.09055	0.16535	0.00781
SNP3442	9888844	A	C	0.33071	0.3622	0.00781
SNP3443	9888845	T	A	0.33071	0.3622	0.00781
SNP3449	9899456	A	G	0.22266	0.28906	0
SNP3450	9903252	A	G	0.21654	0.30709	0.00781
SNP3451	9903272	G	C	0.08661	0.15748	0.00781
SNP3457	9922607	G	T	0.41016	0.49219	0
SNP3458	9922614	C	T	0.41016	0.49219	0
SNP3459	9923720	C	T	0.40945	0.47244	0.00781
SNP3463	9925830	A	G	0.39286	0.48413	0.01562
SNP3465	9927996	T	A	0.31102	0.44882	0.00781
SNP3467	9930331	C	T	0.408	0.416	0.02344
SNP3471	9938569	A	G	0.28346	0.33071	0.00781
SNP3475	9939649	T	C	0.33594	0.40625	0
SNP3480	9948455	C	T	0.08268	0.14961	0.00781
SNP3481	9949837	T	C	0.3937	0.47244	0.00781
SNP3482	9950840	A	G	0.47266	0.44531	0
SNP3486	9953091	T	C	0.42913	0.41732	0.00781
SNP3490	9956309	T	A	0.12598	0.22047	0.00781
SNP3491	9957338	G	A	0.43307	0.40945	0.00781
SNP3495	9959912	A	G	0.39764	0.46457	0.00781
SNP3498	9971248	T	C	0.42913	0.40157	0.00781
SNP3500	9973382	A	G	0.42126	0.43307	0.00781
SNP3503	9974982	T	A	0.38583	0.4252	0.00781
SNP3518	9982194	T	C	0.42913	0.38583	0.00781
SNP3522	10008693	C	T	0.39764	0.48031	0.00781
SNP3524	10008704	G	C	0.08268	0.14961	0.00781
SNP3527	10009772	C	A	0.47656	0.45312	0
SNP3528	10009796	A	T	0.40234	0.47656	0
SNP3529	10011220	A	G	0.39764	0.46457	0.00781
SNP3531	10013466	A	C	0.39764	0.46457	0.00781
SNP3536	10014529	C	T	0.4127	0.42857	0.01562
SNP3537	10014536	G	T	0.44	0.416	0.02344
SNP3541	10026684	T	G	0.41339	0.41732	0.00781
SNP3544	10207450	T	G	0.11417	0.22835	0.00781
SNP3546	10245134	A	T	0.35827	0.51181	0.00781
SNP3548	10246280	G	A	0.3622	0.51969	0.00781
SNP3549	10246283	A	G	0.42913	0.5748	0.00781
SNP3552	10246302	G	T	0.11811	0.22047	0.00781
SNP3554	10253187	A	T	0.3622	0.50394	0.00781
SNP3556	10255602	C	T	0.32677	0.43307	0.00781
SNP3558	10328538	C	A	0.11719	0.23438	0
SNP3560	10329585	C	T	0.40079	0.54762	0.01562
SNP3561	10353664	T	C	0.44531	0.5625	0
SNP3564	10358264	T	G	0.43651	0.53968	0.01562
SNP3567	10383965	G	C	0.48819	0.55118	0.00781
SNP3568	10383973	A	C	0.45276	0.55906	0.00781
SNP3575	10387518	G	A	0.42188	0.54688	0
SNP3576	10391051	A	G	0.25391	0.41406	0
SNP3577	10391053	A	C	0.25391	0.35156	0
SNP3578	10429578	G	C	0.49603	0.53175	0.01562
SNP3579	10430706	A	G	0.4375	0.5625	0
SNP3580	10454205	A	C	0.49206	0.53968	0.01562
SNP3581	10454208	T	G	0.48819	0.53543	0.00781
SNP3585	10460523	C	T	0.46484	0.49219	0
SNP3587	10461585	T	C	0.46457	0.51969	0.00781
SNP3589	10462639	G	C	0.42913	0.55906	0.00781
SNP3590	10464744	C	T	0.47244	0.47244	0.00781
SNP3622	10624298	T	G	0.45276	0.54331	0.00781
SNP3628	10645273	T	C	0.42126	0.49606	0.00781
SNP3629	10647032	T	C	0.41339	0.48031	0.00781
SNP3631	10650705	A	T	0.45669	0.55118	0.00781
SNP3634	10652688	C	T	0.45276	0.54331	0.00781
SNP3641	10657926	T	C	0.4252	0.48819	0.00781
SNP3645	10670426	C	T	0.49606	0.48819	0.00781
SNP3648	10671645	G	A	0.4879	0.54032	0.03125
SNP3651	10676859	A	C	0.5	0.52756	0.00781
SNP3652	10678383	G	T	0.49219	0.53125	0
SNP3655	10680442	A	C	0.49606	0.53543	0.00781
SNP3657	10681538	A	G	0.5	0.52756	0.00781
SNP3660	10682610	A	G	0.49609	0.52344	0
SNP3663	10692261	A	G	0.43307	0.55118	0.00781
SNP3665	10708246	G	C	0.12891	0.22656	0
SNP3667	10713384	T	C	0.3125	0.42188	0
SNP3668	10735819	C	T	0.4252	0.51969	0.00781
SNP3670	10735832	T	C	0.34524	0.6746	0.01562
SNP3671	10735834	T	C	0.10317	0.19048	0.01562
SNP3672	10735837	T	C	0.31496	0.4252	0.00781
SNP3673	10735838	T	C	0.08661	0.15748	0.00781
SNP3675	10736948	G	A	0.42969	0.54688	0
SNP3676	10860089	G	A	0.08268	0.14961	0.00781
SNP3679	10864900	G	A	0.08268	0.14961	0.00781
SNP3680	10885145	T	C	0.35039	0.44882	0.00781
SNP3682	10916453	A	C	0.23228	0.29134	0.00781
SNP3685	10928594	T	A	0.11417	0.19685	0.00781
SNP3687	10935397	A	G	0.49219	0.48438	0
SNP3689	10936555	C	T	0.48819	0.48819	0.00781
SNP3692	10991647	C	T	0.09921	0.16667	0.01562
SNP3694	10992750	A	G	0.17578	0.30469	0
SNP3695	10992764	G	A	0.10156	0.1875	0
SNP3696	11009793	T	A	0.4881	0.46825	0.01562
SNP3700	11010830	A	T	0.19141	0.33594	0
SNP3701	11010831	C	T	0.19141	0.33594	0
SNP3702	11015253	A	G	0.49219	0.48438	0
SNP3703	11085137	T	C	0.18898	0.33071	0.00781
SNP3704	11090568	G	A	0.19922	0.33594	0
SNP3705	11090578	A	C	0.19922	0.33594	0
SNP3706	11091791	G	A	0.1811	0.31496	0.00781
SNP3707	11105900	T	C	0.30859	0.44531	0
SNP3709	11133771	G	A	0.44488	0.84252	0.00781
SNP3710	11136334	A	G	0.27734	0.38281	0
SNP3713	11175946	A	G	0.13386	0.22047	0.00781
SNP3714	11220821	G	A	0.1063	0.1811	0.00781
SNP3716	11254607	C	T	0.26562	0.35938	0
SNP3717	11254614	T	C	0.41797	0.46094	0
SNP3718	11254623	G	T	0.26562	0.35938	0
SNP3724	11270082	T	C	0.412	0.408	0.02344
SNP3727	11275040	A	G	0.12698	0.2381	0.01562
SNP3729	11276310	A	T	0.41406	0.45312	0
SNP3730	11309057	C	A	0.41339	0.44882	0.00781
SNP3731	11309061	A	C	0.41339	0.44882	0.00781
SNP3743	11322828	T	A	0.32812	0.46875	0
SNP3750	11324869	T	G	0.2874	0.43307	0.00781
SNP3751	11326922	T	G	0.38976	0.48031	0.00781
SNP3754	11347971	C	A	0.37891	0.49219	0
SNP3757	11351328	G	A	0.11719	0.20312	0
SNP3770	11360482	A	T	0.3189	0.40157	0.00781
SNP3771	11360484	G	A	0.3189	0.40157	0.00781
SNP3774	11368343	C	T	0.37795	0.48819	0.00781
SNP3776	11369838	A	T	0.38189	0.51181	0.00781
SNP3777	11411278	C	T	0.40945	0.44094	0.00781
SNP3779	11429756	A	G	0.1063	0.19685	0.00781
SNP3780	11430890	C	T	0.40234	0.49219	0
SNP3781	11434748	T	C	0.10236	0.18898	0.00781
SNP3782	11434796	C	T	0.41406	0.46875	0
SNP3787	11494344	G	C	0.40476	0.47619	0.01562
SNP3788	11498305	A	T	0.14844	0.26562	0
SNP3790	11505894	T	C	0.15748	0.28346	0.00781
SNP3801	11530657	G	T	0.28226	0.35484	0.03125
SNP3804	11556529	T	C	0.33203	0.39844	0
SNP3806	11565139	A	G	0.33858	0.40945	0.00781
SNP3809	11571742	T	C	0.30952	0.38095	0.01562
SNP3810	11571758	T	C	0.428	0.488	0.02344
SNP3813	11574443	T	C	0.11719	0.20312	0
SNP3814	11574449	G	A	0.14453	0.24219	0
SNP3815	11574461	T	C	0.3189	0.44882	0.00781
SNP3816	11574464	T	A	0.3189	0.44882	0.00781
SNP3818	11581820	G	A	0.31496	0.61417	0.00781
SNP3819	11581856	C	T	0.21429	0.33333	0.01562
SNP3820	11581857	G	A	0.44841	0.48413	0.01562
SNP3821	11583204	A	C	0.44	0.432	0.02344
SNP3833	11629803	C	T	0.29921	0.48819	0.00781
SNP3834	11629804	G	A	0.15234	0.22656	0
SNP3836	11632079	C	T	0.10938	0.1875	0
SNP3837	11632089	A	G	0.32283	0.51969	0.00781
SNP3838	11632096	C	T	0.16797	0.25781	0
SNP3839	11632099	C	T	0.49213	0.51181	0.00781
SNP3841	11633239	C	T	0.49603	0.42063	0.01562
SNP3842	11633240	G	A	0.17063	0.21429	0.01562
SNP3843	11633249	A	G	0.17063	0.21429	0.01562
SNP3845	11638896	G	C	0.30709	0.50394	0.00781
SNP3851	11644507	C	A	0.27344	0.375	0
SNP3858	11705910	T	C	0.12109	0.21094	0
SNP3859	11709780	G	T	0.11811	0.20472	0.00781
SNP3860	11716460	C	T	0.3189	0.49606	0.00781
SNP3863	11717789	A	G	0.3189	0.48031	0.00781
SNP3864	11717801	G	A	0.3189	0.48031	0.00781
SNP3865	11747783	G	T	0.432	0.56	0.02344
SNP3876	11758846	G	C	0.23828	0.32031	0
SNP3880	11765866	G	A	0.42969	0.46875	0
SNP3881	11788969	G	A	0.17323	0.28346	0.00781
SNP3882	11789012	G	A	0.42126	0.48031	0.00781
SNP3884	11792487	G	A	0.44882	0.48819	0.00781
SNP3887	11796312	A	G	0.3254	0.39683	0.01562
SNP3888	11796313	A	C	0.21654	0.35433	0.00781
SNP3890	11881192	G	A	0.29688	0.4375	0
SNP3891	11881194	G	A	0.22266	0.38281	0
SNP3892	11890961	C	T	0.42126	0.43307	0.00781
SNP3893	11890968	G	C	0.33071	0.44094	0.00781
SNP3894	11890984	A	G	0.42126	0.43307	0.00781
SNP3895	11912055	G	C	0.24016	0.33858	0.00781
SNP3896	11912064	T	A	0.43307	0.40945	0.00781
SNP3897	11912072	G	A	0.32677	0.41732	0.00781
SNP3898	11915511	G	A	0.36614	0.46457	0.00781
SNP3899	12114465	G	A	0.4252	0.53543	0.00781
SNP3907	12117990	C	A	0.33465	0.40157	0.00781
SNP3909	12118013	G	A	0.4246	0.48413	0.01562
SNP3910	12142392	A	G	0.468	0.312	0.02344
SNP3913	12150805	A	G	0.31496	0.3937	0.00781
SNP3914	12150851	G	A	0.19444	0.23016	0.01562
SNP3920	12218280	G	A	0.27953	0.43307	0.00781
SNP3922	12221304	C	A	0.2874	0.43307	0.00781
SNP3928	12268883	G	A	0.324	0.376	0.02344
SNP3929	12268905	T	C	0.468	0.376	0.02344
SNP3934	12328031	C	G	0.14961	0.23622	0.00781
SNP3935	12328039	T	C	0.22441	0.38583	0.00781
SNP3936	12328046	T	C	0.22441	0.38583	0.00781
SNP3937	12333926	G	A	0.48031	0.50394	0.00781
SNP3939	12371246	A	C	0.11417	0.19685	0.00781
SNP3941	12390659	C	T	0.26953	0.41406	0
SNP3942	12423241	A	G	0.28346	0.44094	0.00781
SNP3954	12432482	C	A	0.36	0.48	0.02344
SNP3961	12516494	A	G	0.36328	0.50781	0
SNP3962	12516500	C	T	0.36328	0.50781	0
SNP3963	12522148	C	T	0.22835	0.34646	0.00781
SNP3964	12534330	C	T	0.35039	0.49606	0.00781
SNP3966	12555031	T	C	0.22835	0.33071	0.00781
SNP3967	12555046	A	T	0.11417	0.16535	0.00781
SNP3979	12592311	A	G	0.36328	0.50781	0
SNP3980	12613357	G	T	0.36719	0.51562	0
SNP3981	12668969	A	G	0.1063	0.1811	0.00781
SNP3982	12668975	A	G	0.15748	0.26772	0.00781
SNP3983	12668981	T	C	0.4685	0.52756	0.00781
SNP3984	12674148	G	A	0.48819	0.51969	0.00781
SNP3998	12677803	G	A	0.38583	0.44094	0.00781
SNP3999	12680356	A	G	0.33465	0.49606	0.00781
SNP4000	12680370	A	G	0.11024	0.18898	0.00781
SNP4004	12750023	A	C	0.1811	0.31496	0.00781
SNP4005	12750026	G	A	0.40551	0.55906	0.00781
SNP4006	12750029	A	T	0.1811	0.31496	0.00781
SNP4009	12767065	T	C	0.39764	0.54331	0.00781
SNP4010	12767071	G	T	0.11417	0.16535	0.00781
SNP4012	12769965	T	C	0.26772	0.40945	0.00781
SNP4013	12787288	G	A	0.37402	0.51181	0.00781
SNP4025	12825111	C	T	0.37698	0.53175	0.01562
SNP4026	12825112	C	T	0.37698	0.53175	0.01562
SNP4029	12849284	T	C	0.38976	0.55906	0.00781
SNP4030	12849288	G	A	0.37008	0.53543	0.00781
SNP4033	12938228	T	C	0.23622	0.37795	0.00781
SNP4038	13157968	G	A	0.11719	0.20312	0
SNP4039	13157973	C	T	0.11719	0.20312	0
SNP4040	13157976	A	T	0.37109	0.50781	0
SNP4041	13161176	G	A	0.3622	0.51969	0.00781
SNP4042	13174950	G	A	0.48047	0.47656	0
SNP4043	13174951	T	C	0.44531	0.54688	0
SNP4044	13174958	T	C	0.33203	0.50781	0
SNP4047	13180163	C	T	0.33465	0.51181	0.00781
SNP4052	13316867	G	A	0.41797	0.55469	0
SNP4054	13318055	C	T	0.42578	0.55469	0
SNP4055	13318067	G	A	0.42578	0.55469	0
SNP4056	13333384	A	G	0.42969	0.54688	0
SNP4058	13413357	C	T	0.35433	0.48819	0.00781
SNP4060	13414381	C	T	0.3622	0.50394	0.00781
SNP4067	13421533	A	G	0.35547	0.47656	0
SNP4068	13488698	G	A	0.42126	0.54331	0.00781
SNP4073	13497127	G	A	0.3622	0.50394	0.00781
SNP4075	13541052	T	C	0.33594	0.5	0
SNP4077	13863512	C	A	0.26172	0.36719	0
SNP4079	13863533	G	C	0.125	0.15625	0
SNP4083	13878958	A	C	0.24409	0.3622	0.00781
SNP4084	13878959	G	C	0.24409	0.3622	0.00781
SNP4087	13880983	G	A	0.24016	0.35433	0.00781
SNP4091	13884298	G	C	0.24	0.336	0.02344
SNP4095	13885600	G	A	0.25	0.375	0
SNP4113	13896673	A	G	0.17717	0.29134	0.00781
SNP4114	13899303	C	G	0.24016	0.35433	0.00781
SNP4117	13906855	G	A	0.1811	0.29921	0.00781
SNP4119	13915867	T	C	0.17717	0.29134	0.00781
SNP4121	13919092	T	C	0.0748	0.13386	0.00781
SNP4122	13928486	T	G	0.0748	0.13386	0.00781
SNP4125	13931015	T	A	0.10317	0.15873	0.01562
SNP4127	13997131	C	T	0.44882	0.4252	0.00781
SNP4130	14001257	C	T	0.44882	0.44094	0.00781
SNP4131	14001258	A	G	0.44882	0.44094	0.00781
SNP4133	14021371	T	C	0.37302	0.44444	0.01562
SNP4135	14025019	A	T	0.48031	0.45669	0.00781
SNP4137	14027318	C	G	0.4685	0.44882	0.00781
SNP4140	14029595	A	G	0.48	0.432	0.02344
SNP4141	14030628	C	T	0.48438	0.45312	0
SNP4142	14031644	C	T	0.40945	0.47244	0.00781
SNP4145	14032840	T	C	0.48819	0.45669	0.00781
SNP4146	14033941	T	G	0.0748	0.11811	0.00781
SNP4147	14033963	C	A	0.47638	0.44882	0.00781
SNP4149	14036175	T	C	0.47222	0.43651	0.01562
SNP4150	14036186	A	G	0.47222	0.43651	0.01562
SNP4155	14086564	A	G	0.4127	0.49206	0.01562
SNP4156	14086571	C	G	0.4127	0.49206	0.01562
SNP4158	14087955	T	C	0.40945	0.47244	0.00781
SNP4159	14089132	C	T	0.48031	0.45669	0.00781
SNP4160	14089141	C	T	0.19685	0.29921	0.00781
SNP4161	14108137	T	C	0.12598	0.23622	0.00781
SNP4163	14108158	C	T	0.23438	0.42188	0
SNP4164	14108188	A	G	0.47656	0.45312	0
SNP4171	14211085	T	C	0.07087	0.12598	0.00781
SNP4172	14211090	T	C	0.17323	0.31496	0.00781
SNP4175	14214621	A	G	0.12	0.192	0.02344
SNP4176	14217158	T	G	0.38672	0.35156	0
SNP4180	14218311	T	A	0.364	0.344	0.02344
SNP4189	14234360	A	G	0.48031	0.45669	0.00781
SNP4202	14236879	T	G	0.48425	0.44882	0.00781
SNP4203	14249187	A	C	0.37891	0.46094	0
SNP4205	14279696	G	A	0.23228	0.33858	0.00781
SNP4216	14300680	A	C	0.34252	0.41732	0.00781
SNP4217	14300692	C	T	0.31496	0.3937	0.00781
SNP4218	14308343	A	G	0.45669	0.48819	0.00781
SNP4219	14308347	A	G	0.34252	0.46457	0.00781
SNP4220	14309601	T	A	0.40551	0.51181	0.00781
SNP4221	14310666	A	G	0.33858	0.45669	0.00781
SNP4229	14322731	T	C	0.40945	0.53543	0.00781
SNP4232	14322755	C	T	0.12992	0.22835	0.00781
SNP4234	14331144	C	T	0.25197	0.40945	0.00781
SNP4235	14331162	A	G	0.19291	0.29134	0.00781
SNP4236	14333600	C	T	0.45312	0.48438	0
SNP4237	14333643	A	C	0.46063	0.49606	0.00781
SNP4239	14344371	A	T	0.31496	0.3937	0.00781
SNP4240	14346657	G	C	0.18504	0.29134	0.00781
SNP4242	14347911	C	T	0.25591	0.30709	0.00781
SNP4256	14365001	C	A	0.1378	0.22835	0.00781
SNP4257	14366003	C	T	0.47656	0.51562	0
SNP4258	14366009	A	C	0.47656	0.51562	0
SNP4261	14367628	A	T	0.48438	0.5	0
SNP4264	14370275	G	A	0.33203	0.44531	0
SNP4265	14373334	A	G	0.37795	0.51969	0.00781
SNP4266	14374427	G	A	0.40945	0.44094	0.00781
SNP4268	14375663	C	G	0.17063	0.30952	0.01562
SNP4269	14375667	C	A	0.10156	0.20312	0
SNP4270	14414014	G	A	0.25781	0.40625	0
SNP4272	14617886	C	A	0.22619	0.29365	0.01562
SNP4286	14630718	T	C	0.35938	0.4375	0
SNP4290	14666373	G	A	0.41732	0.48819	0.00781
SNP4296	14667420	A	C	0.468	0.424	0.02344
SNP4298	14670618	A	G	0.39844	0.46875	0
SNP4299	14671709	G	A	0.48819	0.4252	0.00781
SNP4301	14672739	T	C	0.20079	0.32283	0.00781
SNP4303	14673784	A	G	0.31102	0.41732	0.00781
SNP4304	14673785	T	G	0.14961	0.26772	0.00781
SNP4307	14675625	C	A	0.20079	0.33858	0.00781
SNP4309	14676651	C	A	0.19444	0.27778	0.01562
SNP4310	14694019	T	C	0.4375	0.57812	0
SNP4311	14696210	G	A	0.49606	0.51969	0.00781
SNP4312	14700391	A	G	0.33203	0.42969	0
SNP4313	14716447	T	C	0.37109	0.42969	0
SNP4315	14724425	G	A	0.33333	0.4127	0.01562
SNP4316	14724439	G	C	0.12698	0.2381	0.01562
SNP4317	14724444	C	T	0.33333	0.4127	0.01562
SNP4318	14745907	C	T	0.40551	0.48031	0.00781
SNP4328	14762374	G	A	0.26772	0.3937	0.00781
SNP4330	14762384	A	G	0.2126	0.33071	0.00781
SNP4331	14779094	T	C	0.32812	0.40625	0
SNP4334	14784755	C	T	0.27778	0.38095	0.01562
SNP4338	14789349	T	C	0.26772	0.3622	0.00781
SNP4339	14789352	C	T	0.33071	0.40945	0.00781
SNP4340	14802111	A	T	0.23438	0.40625	0
SNP4342	14808694	C	T	0.41016	0.38281	0
SNP4345	14809919	G	A	0.40551	0.38583	0.00781
SNP4347	14829057	C	T	0.2874	0.44882	0.00781
SNP4348	14845584	C	T	0.24803	0.37008	0.00781
SNP4349	14856960	G	A	0.22441	0.33858	0.00781
SNP4350	14856977	C	T	0.22441	0.33858	0.00781
SNP4357	14876142	A	G	0.35827	0.41732	0.00781
SNP4359	14877323	G	T	0.35547	0.41406	0
SNP4360	14890397	T	C	0.46063	0.44882	0.00781
SNP4367	14906048	C	T	0.41797	0.39844	0
SNP4370	14915779	G	A	0.29921	0.40945	0.00781
SNP4371	14917964	A	G	0.21654	0.33858	0.00781
SNP4372	14917979	A	G	0.21654	0.33858	0.00781
SNP4375	14924738	T	C	0.45276	0.44882	0.00781
SNP4376	14924740	A	T	0.2126	0.33071	0.00781
SNP4379	14977160	T	C	0.33465	0.43307	0.00781
SNP4381	14978269	A	G	0.47244	0.48819	0.00781
SNP4383	14979477	C	T	0.42578	0.49219	0
SNP4384	14979480	A	C	0.19141	0.28906	0
SNP4385	14980643	T	C	0.39844	0.53125	0
SNP4386	14980653	T	C	0.39844	0.53125	0
SNP4387	14989678	T	C	0.33858	0.44094	0.00781
SNP4389	14990865	T	C	0.33858	0.45669	0.00781
SNP4390	15010374	A	T	0.30859	0.41406	0
SNP4391	15016943	A	T	0.21654	0.33858	0.00781
SNP4392	15021488	G	A	0.37698	0.43651	0.01562
SNP4394	15029334	T	C	0.21654	0.33858	0.00781
SNP4395	15030629	A	G	0.21484	0.33594	0
SNP4396	15030645	C	T	0.39453	0.41406	0
SNP4397	15030659	G	T	0.21484	0.33594	0
SNP4398	15030663	G	A	0.33594	0.4375	0
SNP4401	15038095	G	A	0.21484	0.33594	0
SNP4403	15039441	A	G	0.21654	0.33858	0.00781
SNP4407	15048562	G	T	0.14683	0.19841	0.01562
SNP4408	15048566	T	A	0.18504	0.25984	0.00781
SNP4412	15049616	T	G	0.34646	0.44094	0.00781
SNP4415	15070262	A	G	0.22441	0.35433	0.00781
SNP4417	15070269	A	G	0.125	0.21875	0
SNP4424	15077471	G	T	0.356	0.392	0.02344
SNP4425	15083382	G	A	0.32677	0.48031	0.00781
SNP4431	15086806	A	G	0.45276	0.5748	0.00781
SNP4437	15102309	T	A	0.20472	0.3622	0.00781
SNP4438	15105472	A	C	0.45276	0.54331	0.00781
SNP4440	15122054	T	C	0.22047	0.34646	0.00781
SNP4441	15122076	C	T	0.11811	0.20472	0.00781
SNP4442	15128443	T	G	0.416	0.352	0.02344
SNP4445	15134567	G	A	0.10156	0.17188	0
SNP4447	15134609	A	G	0.15354	0.25984	0.00781
SNP4448	15139308	T	C	0.212	0.328	0.02344
SNP4450	15143228	A	C	0.35039	0.43307	0.00781
SNP4453	15164705	C	T	0.40551	0.59055	0.00781
SNP4460	15177018	A	G	0.45161	0.5	0.03125
SNP4461	15177033	A	G	0.45161	0.5	0.03125
SNP4462	15181066	A	T	0.12205	0.19685	0.00781
SNP4476	15191810	A	G	0.412	0.408	0.02344
SNP4487	15195450	G	A	0.36508	0.44444	0.01562
SNP4489	15197822	G	T	0.4685	0.49606	0.00781
SNP4490	15225190	T	G	0.15354	0.27559	0.00781
SNP4494	15227331	G	C	0.212	0.328	0.02344
SNP4498	15228538	T	C	0.15354	0.27559	0.00781
SNP4500	15229615	T	G	0.21825	0.30952	0.01562
SNP4502	15230911	C	T	0.28346	0.4252	0.00781
SNP4504	15233038	A	G	0.125	0.21875	0
SNP4505	15233057	C	G	0.44488	0.41732	0.00781
SNP4507	15237363	C	T	0.2874	0.43307	0.00781
SNP4508	15240397	A	T	0.40476	0.47619	0.01562
SNP4511	15258036	C	T	0.43359	0.52344	0
SNP4512	15258053	A	G	0.32283	0.44094	0.00781
SNP4515	15275950	A	G	0.3373	0.42063	0.01562
SNP4516	15277200	T	C	0.32283	0.44094	0.00781
SNP4518	15278212	G	T	0.48425	0.52756	0.00781
SNP4519	15280543	G	C	0.48828	0.53906	0
SNP4520	15283616	C	T	0.33468	0.42742	0.03125
SNP4522	15293071	G	T	0.33858	0.44094	0.00781
SNP4523	15295499	T	C	0.45276	0.5748	0.00781
SNP4529	15306438	C	T	0.40625	0.4375	0
SNP4536	15323735	A	T	0.38976	0.52756	0.00781
SNP4537	15324909	C	G	0.45276	0.55906	0.00781
SNP4539	15338938	C	T	0.32283	0.44094	0.00781
SNP4543	15342668	T	C	0.38189	0.46457	0.00781
SNP4544	15355637	C	A	0.35156	0.48438	0
SNP4545	15366910	A	G	0.41339	0.51181	0.00781
SNP4547	15379818	T	G	0.38672	0.49219	0
SNP4549	15407644	G	C	0.33858	0.47244	0.00781
SNP4559	15426360	G	A	0.4685	0.54331	0.00781
SNP4561	15428680	T	C	0.38189	0.51181	0.00781
SNP4563	15443871	C	T	0.33594	0.46875	0
SNP4564	15455866	A	G	0.33465	0.46457	0.00781
SNP4565	15460274	G	A	0.33858	0.47244	0.00781
SNP4567	15471101	A	G	0.18898	0.31496	0.00781
SNP4569	15471120	C	T	0.18898	0.31496	0.00781
SNP4571	15473524	C	T	0.33858	0.47244	0.00781
SNP4574	15474542	T	G	0.24219	0.375	0
SNP4576	15479541	G	A	0.22047	0.3622	0.00781
SNP4577	15479542	T	C	0.21654	0.37008	0.00781
SNP4578	15483909	A	G	0.37795	0.48819	0.00781
SNP4580	15488524	A	C	0.312	0.4	0.02344
SNP4583	15527400	A	T	0.48425	0.55906	0.00781
SNP4584	15527414	G	T	0.3622	0.48819	0.00781
SNP4585	15528480	A	C	0.48031	0.50394	0.00781
SNP4592	15533902	A	G	0.352	0.448	0.02344
SNP4594	15534906	T	A	0.35714	0.47619	0.01562
SNP4595	15536088	C	G	0.35827	0.46457	0.00781
SNP4598	15551234	G	A	0.35317	0.45238	0.01562
SNP4600	15563481	G	T	0.09055	0.1811	0.00781
SNP4601	15563483	T	C	0.43701	0.54331	0.00781
SNP4602	15564565	A	G	0.11508	0.19841	0.01562
SNP4603	15564590	G	A	0.34921	0.46032	0.01562
SNP4607	15565713	T	C	0.12205	0.2126	0.00781
SNP4608	15565720	G	A	0.36111	0.48413	0.01562
SNP4609	15567940	G	A	0.35156	0.4375	0
SNP4611	15571067	T	C	0.35433	0.44094	0.00781
SNP4613	15575737	A	C	0.36614	0.48031	0.00781
SNP4614	15582275	C	T	0.12598	0.20472	0.00781
SNP4615	15584349	G	T	0.22835	0.3622	0.00781
SNP4618	15585356	T	A	0.10547	0.21094	0
SNP4619	15585374	T	G	0.47266	0.53906	0
SNP4621	15588579	C	A	0.14961	0.25197	0.00781
SNP4624	15591219	A	T	0.26172	0.42969	0
SNP4636	15808610	T	G	0.48828	0.46094	0
SNP4640	15814710	A	G	0.48047	0.46094	0
SNP4641	15817008	T	A	0.18504	0.27559	0.00781
SNP4642	15817026	C	T	0.48425	0.46457	0.00781
SNP4643	15847843	C	T	0.24803	0.40157	0.00781
SNP4644	15852899	T	C	0.43359	0.52344	0
SNP4645	15852907	T	C	0.24609	0.39844	0
SNP4646	15852922	C	A	0.21484	0.33594	0
SNP4653	15880460	G	A	0.24219	0.39062	0
SNP4656	15884993	G	T	0.25591	0.38583	0.00781
SNP4657	15887888	C	G	0.47638	0.51181	0.00781
SNP4659	15937418	G	T	0.37795	0.4252	0.00781
SNP4660	15937422	A	G	0.37795	0.4252	0.00781
SNP4662	15948906	C	T	0.484	0.536	0.02344
SNP4664	15956737	G	A	0.12598	0.22047	0.00781
SNP4666	15963399	G	T	0.41016	0.50781	0
SNP4667	15963400	G	C	0.12205	0.2126	0.00781
SNP4668	15963401	C	T	0.41016	0.50781	0
SNP4670	15965715	T	C	0.41339	0.51181	0.00781
SNP4671	15966727	G	C	0.40551	0.51181	0.00781
SNP4673	16043095	T	C	0.404	0.376	0.02344
SNP4674	16057202	G	C	0.28516	0.44531	0
SNP4675	16059274	A	T	0.30709	0.3937	0.00781
SNP4676	16059294	G	A	0.30709	0.3937	0.00781
SNP4677	16059313	C	T	0.30709	0.3937	0.00781
SNP4678	16063675	A	T	0.12992	0.2126	0.00781
SNP4679	16072532	C	A	0.47244	0.56693	0.00781
SNP4681	16079464	A	G	0.47266	0.57031	0
SNP4689	16092711	C	T	0.46875	0.5625	0
SNP4691	16108364	T	G	0.46371	0.50806	0.03125
SNP4697	16109701	A	G	0.4685	0.55906	0.00781
SNP4698	16116899	A	G	0.29528	0.43307	0.00781
SNP4700	16117988	C	T	0.33594	0.46875	0
SNP4701	16118008	T	C	0.49219	0.53125	0
SNP4707	16212801	C	G	0.192	0.272	0.02344
SNP4710	16214916	T	C	0.45276	0.5748	0.00781
SNP4711	16221059	A	G	0.46484	0.61719	0
SNP4713	16223295	T	A	0.26587	0.40476	0.01562
SNP4714	16225681	C	T	0.26772	0.40945	0.00781
SNP4717	16229281	C	T	0.3622	0.48819	0.00781
SNP4718	16244325	C	G	0.25197	0.3937	0.00781
SNP4720	16244367	C	T	0.07031	0.125	0
SNP4726	16250560	G	A	0.16929	0.29134	0.00781
SNP4728	16250612	A	G	0.47638	0.5748	0.00781
SNP4729	16257083	A	T	0.08268	0.16535	0.00781
SNP4730	16257094	T	G	0.28346	0.3937	0.00781
SNP4734	16258158	C	T	0.47638	0.5748	0.00781
SNP4735	16263801	T	C	0.47266	0.58594	0
SNP4737	16268603	A	G	0.32283	0.45669	0.00781
SNP4739	16274468	A	C	0.20866	0.29134	0.00781
SNP4745	16331936	C	T	0.45669	0.53543	0.00781
SNP4746	16335282	C	T	0.38976	0.48031	0.00781
SNP4753	16339999	T	A	0.46063	0.54331	0.00781
SNP4754	16347772	G	A	0.45276	0.52756	0.00781
SNP4756	16347774	T	C	0.24206	0.37302	0.01562
SNP4757	16347775	C	T	0.21429	0.34921	0.01562
SNP4759	16351873	T	G	0.44882	0.51969	0.00781
SNP4761	16377155	A	G	0.08268	0.16535	0.00781
SNP4762	16379334	A	G	0.4685	0.51181	0.00781
SNP4763	16380364	G	T	0.44882	0.58268	0.00781
SNP4766	16391412	T	A	0.3937	0.48819	0.00781
SNP4768	16403707	A	G	0.10938	0.20312	0
SNP4769	16403713	T	G	0.46094	0.53125	0
SNP4771	16436115	A	C	0.29688	0.45312	0
SNP4772	16438675	C	G	0.32677	0.52756	0.00781
SNP4774	16439882	A	T	0.20472	0.33071	0.00781
SNP4775	16442499	C	T	0.33333	0.52381	0.01562
SNP4784	16443549	G	T	0.33465	0.51181	0.00781
SNP4787	16448775	T	A	0.48031	0.58268	0.00781
SNP4788	16448776	C	T	0.46457	0.56693	0.00781
SNP4789	16448780	C	T	0.25197	0.44094	0.00781
SNP4790	16448786	T	C	0.08661	0.17323	0.00781
SNP4793	16451028	C	A	0.47222	0.54762	0.01562
SNP4796	16455930	G	C	0.27344	0.40625	0
SNP4802	16461883	A	C	0.20312	0.32812	0
SNP4803	16465471	T	A	0.46063	0.59055	0.00781
SNP4805	16466579	A	T	0.11024	0.17323	0.00781
SNP4806	16466588	A	G	0.26772	0.3937	0.00781
SNP4807	16467607	C	T	0.29921	0.45669	0.00781
SNP4808	16468745	T	A	0.26378	0.38583	0.00781
SNP4809	16468748	C	A	0.25591	0.43307	0.00781
SNP4810	16473520	T	A	0.34127	0.49206	0.01562
SNP4811	16476948	T	A	0.10938	0.17188	0
SNP4812	16476961	C	G	0.45312	0.54688	0
SNP4814	16478292	A	G	0.16142	0.30709	0.00781
SNP4818	16487052	A	C	0.25591	0.37008	0.00781
SNP4823	16492517	C	T	0.23228	0.41732	0.00781
SNP4826	16496428	T	G	0.48031	0.56693	0.00781
SNP4827	16516599	T	A	0.09766	0.17969	0
SNP4828	16516619	G	T	0.16406	0.25	0
SNP4830	16517656	T	G	0.49606	0.51969	0.00781
SNP4834	16519754	G	T	0.48031	0.55118	0.00781
SNP4836	16521725	G	A	0.29688	0.45312	0
SNP4837	16522899	G	A	0.29688	0.45312	0
SNP4840	16526630	G	A	0.29528	0.43307	0.00781
SNP4845	16549172	A	C	0.47244	0.55118	0.00781
SNP4846	16549179	A	T	0.08661	0.17323	0.00781
SNP4849	16570581	C	T	0.252	0.456	0.02344
SNP4851	16572172	G	A	0.29921	0.45669	0.00781
SNP4852	16579488	C	G	0.34375	0.5	0
SNP4853	16582896	A	G	0.38976	0.52756	0.00781
SNP4854	16584236	C	A	0.45276	0.5748	0.00781
SNP4857	16615139	A	G	0.09375	0.17188	0
SNP4858	16615140	T	A	0.30315	0.48031	0.00781
SNP4860	16633544	G	A	0.41339	0.52756	0.00781
SNP4861	16633557	G	T	0.41732	0.53543	0.00781
SNP4869	16649556	A	C	0.33984	0.50781	0
SNP4870	16651486	G	T	0.20472	0.29921	0.00781
SNP4875	16664184	G	C	0.44882	0.55118	0.00781
SNP4877	16682640	T	G	0.46484	0.55469	0
SNP4883	16691371	A	T	0.41016	0.53906	0
SNP4884	16692431	C	A	0.47266	0.53906	0
SNP4889	16722002	G	T	0.40945	0.53543	0.00781
SNP4892	16723536	T	A	0.45669	0.55118	0.00781
SNP4894	16732811	C	G	0.48425	0.51181	0.00781
SNP4896	16740783	C	T	0.36694	0.41129	0.03125
SNP4916	16754184	T	C	0.14961	0.20472	0.00781
SNP4917	16754187	T	G	0.48425	0.54331	0.00781
SNP4918	16755767	C	T	0.06	0.12	0.02344
SNP4927	16761688	A	G	0.36614	0.52756	0.00781
SNP4929	16763992	G	T	0.34646	0.50394	0.00781
SNP4930	16770487	T	C	0.24609	0.42969	0
SNP4932	16772918	T	C	0.44922	0.53906	0
SNP4933	16782291	C	T	0.14683	0.19841	0.01562
SNP4934	16782309	C	T	0.46429	0.56349	0.01562
SNP4935	16789351	A	T	0.45703	0.57031	0
SNP4937	16802040	T	C	0.38583	0.47244	0.00781
SNP4938	16814319	G	C	0.43307	0.50394	0.00781
SNP4939	16815500	G	T	0.45703	0.55469	0
SNP4941	16825815	C	A	0.26772	0.40945	0.00781
SNP4950	16829795	G	T	0.1875	0.28125	0
SNP4951	16831191	T	A	0.18898	0.28346	0.00781
SNP4952	16837013	A	C	0.10236	0.18898	0.00781
SNP4953	16838318	A	G	0.45276	0.55906	0.00781
SNP4958	16840537	G	A	0.46094	0.5625	0
SNP4968	16850607	C	T	0.32812	0.42188	0
SNP4969	16851643	C	T	0.46429	0.56349	0.01562
SNP4970	16851655	A	T	0.38976	0.54331	0.00781
SNP4971	16852717	A	C	0.1875	0.32812	0
SNP4973	16856065	A	C	0.19922	0.28906	0
SNP4977	16864983	A	G	0.18898	0.33071	0.00781
SNP4978	16864995	C	T	0.19291	0.29134	0.00781
[truncated: 23,706 more rows]

## Sheet: Sheet5
MAF > 0.05 and LD > 0.3 filtered SNPs statistics (1,593 loci)
Site Name	Chr	Physical Position	Major Allele	Minor Allele	Minor Allele Frequency	Proportion Heterozygous	Proportion Missing
SNP19	1	55311	C	G	0.11154	0.20769	0.00763
SNP25	1	58803	A	G	0.13462	0.16154	0.00763
SNP86	1	224432	A	G	0.44231	0.42308	0.00763
SNP130	1	327165	G	A	0.18077	0.3	0.00763
SNP136	1	363037	T	C	0.08015	0.12977	0
SNP151	1	368442	C	T	0.06589	0.13178	0.01527
SNP167	1	503316	G	A	0.47222	0.69048	0.03817
SNP220	1	581007	T	C	0.07692	0.09231	0.00763
SNP233	1	609212	G	C	0.10305	0.17557	0
SNP256	1	633363	C	T	0.05	0.1	0.00763
SNP298	1	739990	C	A	0.40385	0.42308	0.00763
SNP345	1	850662	A	C	0.31923	0.45385	0.00763
SNP395	1	1075349	C	A	0.37891	0.47656	0.0229
SNP417	1	1100282	G	A	0.06154	0.09231	0.00763
SNP419	1	1123737	T	-	0.31405	0	0.07634
SNP422	1	1127554	A	T	0.27692	0.43077	0.00763
SNP433	1	1137205	G	A	0.05769	0.11538	0.00763
SNP543	1	1355521	G	A	0.4	0.47692	0.00763
SNP662	1	1605999	G	C	0.07692	0.15385	0.00763
SNP688	1	1658148	C	A	0.0748	0.13386	0.03053
SNP689	1	1658197	T	G	0.05385	0.09231	0.00763
SNP721	1	1867199	C	G	0.48462	0.56923	0.00763
SNP734	1	1878232	G	A	0.0687	0.12214	0
SNP806	1	2129425	G	A	0.23438	0.39062	0.0229
SNP837	1	2196125	T	C	0.2	0.33846	0.00763
SNP874	1	2279036	T	C	0.26538	0.34615	0.00763
SNP886	1	2293213	C	T	0.08268	0.16535	0.03053
SNP961	1	2423279	C	G	0.07308	0.14615	0.00763
SNP1058	1	2644670	G	T	0.15385	0.23077	0.00763
SNP1094	1	2675517	G	T	0.06489	0.12977	0
SNP1120	1	2728751	A	T	0.04615	0.06154	0.00763
SNP1169	1	2808438	G	A	0.36641	0.47328	0
SNP1256	1	2945689	A	C	0.1	0.18462	0.00763
SNP1287	1	3063771	T	C	0.34733	0.41985	0
SNP1396	1	3312316	C	T	0.45	0.53077	0.00763
SNP1483	1	3475829	C	G	0.07364	0.13178	0.01527
SNP1493	1	3530014	G	A	0.18846	0.3	0.00763
SNP1553	1	3718761	A	G	0.0687	0.12214	0
SNP1559	1	3725699	A	G	0.3622	0.3937	0.03053
SNP1575	1	3740745	C	A	0.096	0.112	0.0458
SNP1626	1	3908993	G	A	0.28462	0.4	0.00763
SNP1743	1	4105191	C	T	0.05385	0.09231	0.00763
SNP1809	1	4262227	A	C	0.48077	0.56154	0.00763
SNP1925	1	4633936	T	C	0.40385	0.48462	0.00763
SNP1955	1	4683881	A	T	0.48047	0.46094	0.0229
SNP1977	1	4714249	C	A	0.0687	0.12214	0
SNP1999	1	4764322	C	T	0.46923	0.44615	0.00763
SNP2181	1	5139967	T	G	0.33588	0.39695	0
SNP2182	1	5142127	A	G	0.14231	0.28462	0.00763
SNP2239	1	5619413	T	C	0.16923	0.24615	0.00763
SNP2245	1	5653217	A	G	0.41923	0.56154	0.00763
SNP2286	1	5684198	T	C	0.05769	0.1	0.00763
SNP2373	1	6024063	G	C	0.19847	0.29008	0
SNP2412	1	6189022	C	T	0.10256	0.11966	0.10687
SNP2436	1	6273021	A	G	0.25	0.35484	0.05344
SNP2444	1	6279350	A	G	0.2126	0.34646	0.03053
SNP2548	1	6564191	A	C	0.19847	0.32061	0
SNP2558	1	6575018	C	T	0.372	0.408	0.0458
SNP2630	1	6722438	T	A	0.14231	0.25385	0.00763
SNP2632	1	6722491	G	A	0.10769	0.2	0.00763
SNP2667	1	6829282	G	T	0.33462	0.45385	0.00763
SNP2844	1	7191288	T	C	0.46538	0.62308	0.00763
SNP2859	1	7283118	A	C	0.42748	0.56489	0
SNP2861	1	7333821	G	T	0.05385	0.10769	0.00763
SNP2876	1	7367495	T	A	0.45385	0.56923	0.00763
SNP2917	1	7563134	G	T	0.33846	0.47692	0.00763
SNP2929	1	7587891	T	A	0.31783	0.37209	0.01527
SNP2961	1	7758884	G	C	0.09302	0	0.01527
SNP2980	1	7784372	A	C	0.11328	0.16406	0.0229
SNP2995	1	7816830	C	A	0.34677	0.35484	0.05344
SNP3024	1	7866032	C	G	0.10769	0.16923	0.00763
SNP3101	1	8090375	G	A	0.35659	0.48062	0.01527
SNP3161	1	8360502	C	T	0.07787	0.10656	0.0687
SNP3181	1	8683095	A	T	0.39695	0.53435	0
SNP3184	1	8686297	C	T	0.07752	0.13953	0.01527
SNP3206	1	8749980	G	A	0.33077	0.46154	0.00763
SNP3214	1	8961649	G	A	0.25385	0.38462	0.00763
SNP3222	1	9088452	G	A	0.47328	0.51908	0
SNP3261	1	9186741	T	C	0.41603	0.52672	0
SNP3279	1	9224625	C	G	0.30078	0.35156	0.0229
SNP3318	1	9391969	C	G	0.15385	0.24615	0.00763
SNP3332	1	9417176	T	C	0.09231	0.18462	0.00763
SNP3350	1	9637752	C	A	0.13672	0.24219	0.0229
SNP3356	1	9639819	G	T	0.05	0.06923	0.00763
SNP3366	1	9727220	C	T	0.46124	0.53488	0.01527
SNP3425	1	9879608	A	T	0.09231	0.16923	0.00763
SNP3480	1	9948455	C	T	0.08077	0.14615	0.00763
SNP3544	1	10207450	T	G	0.11538	0.23077	0.00763
SNP3546	1	10245134	A	T	0.35769	0.51538	0.00763
SNP3592	1	10464755	C	T	0.08015	0.14504	0
SNP3671	1	10735834	T	C	0.10465	0.1938	0.01527
SNP3673	1	10735838	T	C	0.08462	0.15385	0.00763
SNP3693	1	10991649	A	C	0.48	0.448	0.0458
SNP3708	1	11133766	G	C	0.30894	0	0.06107
SNP3709	1	11133771	G	A	0.44615	0.84615	0.00763
SNP3750	1	11324869	T	G	0.28462	0.43077	0.00763
SNP3777	1	11411278	C	T	0.40385	0.43846	0.00763
SNP3785	1	11492269	G	A	0.22984	0.41129	0.05344
SNP3829	1	11590128	A	G	0.2874	0.30709	0.03053
SNP3836	1	11632079	C	T	0.11069	0.19084	0
SNP3889	1	11881177	T	C	0.07634	0.1374	0
SNP3899	1	12114465	G	A	0.42308	0.53846	0.00763
SNP3914	1	12150851	G	A	0.19767	0.24031	0.01527
SNP3954	1	12432482	C	A	0.35938	0.46875	0.0229
SNP3983	1	12668981	T	C	0.46538	0.53077	0.00763
SNP4038	1	13157968	G	A	0.11832	0.20611	0
SNP4044	1	13174958	T	C	0.33588	0.50382	0
SNP4048	1	13194697	C	G	0.06107	0.12214	0
SNP4077	1	13863512	C	A	0.26718	0.38168	0
SNP4160	1	14089141	C	T	0.2	0.30769	0.00763
SNP4223	1	14313966	C	T	0.05814	0.08527	0.01527
SNP4254	1	14364971	C	T	0.06107	0.12214	0
SNP4265	1	14373334	A	G	0.38077	0.53077	0.00763
SNP4272	1	14617886	C	A	0.22481	0.29457	0.01527
SNP4286	1	14630718	T	C	0.3626	0.43511	0
SNP4289	1	14666371	A	G	0.06538	0.1	0.00763
SNP4356	1	14875132	T	C	0.06641	0.11719	0.0229
SNP4383	1	14979477	C	T	0.42748	0.48855	0
SNP4416	1	15070266	G	C	0.04962	0.08397	0
SNP4450	1	15143228	A	C	0.35385	0.43077	0.00763
SNP4574	1	15474542	T	G	0.24427	0.38168	0
SNP4583	1	15527400	A	T	0.48077	0.56154	0.00763
SNP4593	1	15534887	C	T	0.05769	0.11538	0.00763
SNP4659	1	15937418	G	T	0.38077	0.42308	0.00763
SNP4674	1	16057202	G	C	0.28626	0.45038	0
SNP4707	1	16212801	C	G	0.19141	0.27344	0.0229
SNP4768	1	16403707	A	G	0.1145	0.21374	0
SNP4827	1	16516599	T	A	0.09542	0.17557	0
SNP4849	1	16570581	C	T	0.25	0.45312	0.0229
SNP4918	1	16755767	C	T	0.05859	0.11719	0.0229
SNP4919	1	16755770	C	T	0.05118	0.10236	0.03053
SNP4938	1	16814319	G	C	0.42692	0.5	0.00763
SNP5049	1	16999806	C	T	0.16923	0.26154	0.00763
SNP5123	1	17081463	G	T	0.08397	0.16794	0
SNP5131	1	17095624	A	T	0.1	0.18462	0.00763
SNP5152	1	17238418	T	C	0.236	0.376	0.0458
SNP5203	1	17383180	G	A	0.31154	0.45385	0.00763
SNP5317	1	17600957	G	T	0.42308	0.47692	0.00763
SNP5340	1	17621158	C	A	0.17557	0.32061	0
SNP5366	1	17675797	A	G	0.0625	0.125	0.0229
SNP5430	1	17773373	A	T	0.08462	0.15385	0.00763
SNP5591	1	18028548	C	A	0.32171	0.37984	0.01527
SNP5641	1	18161321	A	T	0.15769	0.28462	0.00763
SNP5696	1	18248736	A	G	0.35769	0.48462	0.00763
SNP5719	1	18282897	G	C	0.31538	0.4	0.00763
SNP5721	1	18298231	C	G	0.08462	0.16923	0.00763
SNP5733	1	18312906	G	A	0.11832	0.19084	0
SNP5804	1	18381159	C	T	0.04839	0.08065	0.05344
SNP5837	1	18510222	G	T	0.10156	0.1875	0.0229
SNP5887	1	18619073	A	C	0.15649	0.28244	0
SNP5951	1	18817821	T	C	0.31395	0.41085	0.01527
SNP6063	1	19014845	C	T	0.41923	0.5	0.00763
SNP6081	1	19047719	G	A	0.1124	0.1938	0.01527
SNP6161	1	19166876	T	C	0.09055	0.1811	0.03053
SNP6177	1	19231030	C	A	0.40385	0.43846	0.00763
SNP6261	1	19421562	A	T	0.07634	0.15267	0
SNP6263	1	19484540	C	T	0.30534	0.50382	0
SNP6278	1	20445985	T	A	0.26423	0.36585	0.06107
SNP6288	1	20568113	G	C	0.38077	0.48462	0.00763
SNP6310	1	20609336	C	A	0.32824	0.44275	0
SNP6350	1	20707568	T	C	0.06538	0.11538	0.00763
SNP6356	1	20710806	C	G	0.49615	0.5	0.00763
SNP6442	1	20882125	T	C	0.05769	0.11538	0.00763
SNP6450	1	20900915	T	A	0.10385	0.14615	0.00763
SNP6453	1	20948038	A	G	0.48846	0.48462	0.00763
SNP6586	1	21214814	G	A	0.45802	0.59542	0
SNP6615	1	21306416	C	G	0.07252	0.14504	0
SNP6626	1	21406348	T	C	0.05725	0.08397	0
SNP6627	1	21408434	C	T	0.06923	0.12308	0.00763
SNP6631	1	21414099	A	G	0.29389	0.43511	0
SNP6657	1	21435159	G	A	0.04962	0.09924	0
SNP6684	1	21503507	C	G	0.42308	0.41538	0.00763
SNP6800	1	21791314	T	G	0.25954	0.42748	0
SNP6824	1	21864527	G	A	0.07308	0.14615	0.00763
SNP6878	1	21934415	C	T	0.37917	0.34167	0.08397
SNP6898	1	21964688	T	C	0.08397	0.15267	0
SNP6950	1	22052789	C	T	0.08077	0.16154	0.00763
SNP6996	1	22126240	C	T	0.3626	0.49618	0
SNP7146	1	22377599	C	A	0.24806	0.35659	0.01527
SNP7184	1	22441507	C	T	0.072	0.128	0.0458
SNP7187	1	22441511	C	T	0.04839	0.08065	0.05344
SNP7201	1	22477535	T	C	0.15	0.25385	0.00763
SNP7218	1	22565246	T	C	0.1378	0.24409	0.03053
SNP7239	1	22613710	A	T	0.1875	0.28125	0.0229
SNP7273	1	22655164	T	C	0.41538	0.46154	0.00763
SNP7442	1	22804164	C	T	0.06452	0.1129	0.05344
SNP7443	1	22804165	C	T	0.05952	0.11905	0.03817
SNP7507	1	22953096	G	A	0.18702	0.34351	0
SNP7521	1	22992325	G	T	0.25769	0.37692	0.00763
SNP7565	1	23070228	C	T	0.07692	0.15385	0.00763
SNP7583	1	23087863	G	A	0.07692	0.10769	0.00763
SNP7621	1	23117543	A	C	0.14615	0.21538	0.00763
SNP7625	1	23119150	G	A	0.27099	0.35878	0
SNP7657	1	23170153	T	G	0.26538	0.36154	0.00763
SNP7677	1	23183182	T	G	0.08333	0.16667	0.03817
SNP7758	1	23307463	G	A	0.23077	0.4	0.00763
SNP7906	1	23572841	T	A	0.08984	0.16406	0.0229
SNP7938	1	23600690	G	A	0.06154	0.09231	0.00763
SNP8025	1	23754564	T	C	0.17308	0.31538	0.00763
SNP8037	1	23799074	C	T	0.29231	0.41538	0.00763
SNP8040	1	23802548	A	C	0.09542	0.17557	0
SNP8107	1	23919697	C	A	0.06538	0.08462	0.00763
SNP8137	1	23966326	A	T	0.07692	0.13846	0.00763
SNP8201	1	24076020	A	C	0.15116	0.27132	0.01527
SNP8373	1	24244971	T	G	0.13077	0.2	0.00763
SNP8430	2	93966	A	T	0.05385	0.10769	0.00763
SNP8490	2	179335	A	G	0.11538	0.21538	0.00763
SNP8496	2	196392	T	G	0.42308	0.49231	0.00763
SNP8503	2	205036	A	T	0.04962	0.0687	0
SNP8580	2	374643	G	A	0.17692	0.27692	0.00763
SNP8726	2	696903	G	T	0.11069	0.22137	0
SNP8746	2	715075	C	T	0.12308	0.18462	0.00763
SNP8758	2	736899	T	C	0.13077	0.23077	0.00763
SNP8766	2	878179	T	C	0.21318	0.27132	0.01527
SNP8787	2	906357	C	G	0.0458	0.0916	0
SNP8870	2	1021779	A	G	0.05725	0.1145	0
SNP8892	2	1036771	G	A	0.28295	0.41085	0.01527
SNP9047	2	1427449	G	C	0.17308	0.3	0.00763
SNP9079	2	1464399	C	T	0.12308	0.2	0.00763
SNP9106	2	1559101	G	A	0.16154	0.24615	0.00763
SNP9116	2	1586719	C	T	0.06977	0.09302	0.01527
SNP9141	2	1677346	A	G	0.304	0.368	0.0458
SNP9232	2	1865578	A	G	0.11923	0.17692	0.00763
SNP9289	2	2084853	C	A	0.24231	0.36154	0.00763
SNP9297	2	2160021	A	C	0.12214	0.19847	0
SNP9325	2	2193539	C	T	0.29008	0.44275	0
SNP9328	2	2196804	C	T	0.09615	0.14615	0.00763
SNP9392	2	2370153	C	T	0.04615	0.09231	0.00763
SNP9395	2	2370171	C	G	0.05385	0.10769	0.00763
SNP9513	2	2732153	A	G	0.13462	0.25385	0.00763
SNP9519	2	2762332	G	A	0.30534	0.36641	0
SNP9566	2	2820033	C	T	0.1124	0.16279	0.01527
SNP9567	2	2820040	C	T	0.17308	0.22308	0.00763
SNP9582	2	2868035	C	A	0.11538	0.21538	0.00763
SNP9602	2	2944729	A	T	0.15891	0.25581	0.01527
SNP9680	2	3124506	T	C	0.06923	0.13846	0.00763
SNP9754	2	3266336	T	G	0.25385	0.44615	0.00763
SNP9767	2	3286885	A	C	0.12308	0.23077	0.00763
SNP9816	2	3371946	T	G	0.156	0.248	0.0458
SNP9837	2	3424126	C	G	0.29771	0.36641	0
SNP9853	2	3457252	T	C	0.15385	0.24615	0.00763
SNP9902	2	3601037	C	T	0.06977	0.13953	0.01527
SNP9995	2	3837212	G	T	0.37692	0.52308	0.00763
SNP10074	2	4061608	G	A	0.45378	0.42017	0.0916
SNP10083	2	4071854	C	A	0.31679	0.45038	0
SNP10157	2	4235579	A	G	0.07252	0.1145	0
SNP10205	2	4323933	G	A	0.33984	0.42969	0.0229
SNP10219	2	4363653	T	C	0.11538	0.18462	0.00763
SNP10224	2	4364856	C	T	0.07692	0.15385	0.00763
SNP10240	2	4411100	A	C	0.40157	0.40945	0.03053
SNP10325	2	4826849	T	A	0.33884	0.36364	0.07634
SNP10341	2	4852959	G	A	0.10714	0.13492	0.03817
SNP10349	2	4874301	T	C	0.30769	0.46154	0.00763
SNP10385	2	5015880	A	G	0.07252	0.14504	0
SNP10433	2	5303580	A	G	0.39313	0.49618	0
SNP10457	2	5379499	G	T	0.46947	0.52672	0
SNP10463	2	5677204	C	T	0.11154	0.19231	0.00763
SNP10523	2	6057732	C	A	0.37692	0.53846	0.00763
SNP10562	2	6145983	C	A	0.284	0.328	0.0458
SNP10598	2	6275688	G	A	0.43893	0.49618	0
SNP10667	2	6706293	T	G	0.22047	0.44094	0.03053
SNP10669	2	6707761	A	T	0.20635	0.38095	0.03817
SNP10706	2	6780623	G	A	0.33984	0.39844	0.0229
SNP10707	2	6780628	T	C	0.13178	0.24806	0.01527
SNP10708	2	7031773	G	A	0.11538	0.18462	0.00763
SNP10720	2	7172234	C	G	0.05	0.1	0.00763
SNP10747	2	7426634	G	A	0.36719	0.375	0.0229
SNP10784	2	7762098	C	A	0.25385	0.41538	0.00763
SNP10843	2	7994693	A	G	0.42692	0.5	0.00763
SNP10912	2	8155776	A	C	0.06923	0.13846	0.00763
SNP10964	2	8233508	A	G	0.11154	0.16154	0.00763
SNP10966	2	8235688	T	A	0.06154	0.12308	0.00763
SNP11032	2	8393339	T	C	0.3	0.41538	0.00763
SNP11088	2	8472077	T	A	0.37786	0.52672	0
SNP11091	2	8484740	T	C	0.06538	0.13077	0.00763
SNP11092	2	8484744	A	G	0.16923	0.30769	0.00763
SNP11144	2	8708854	A	T	0.05385	0.10769	0.00763
SNP11155	2	8736135	T	G	0.22692	0.39231	0.00763
SNP11180	2	8791077	A	G	0.0687	0.1374	0
SNP11199	2	8842606	C	T	0.06557	0.13115	0.0687
SNP11200	2	8842610	C	T	0.056	0.112	0.0458
SNP11347	2	9100707	A	C	0.09016	0.13115	0.0687
SNP11415	2	9166215	T	C	0.16923	0.32308	0.00763
SNP11440	2	9228582	T	C	0.1374	0.25954	0
SNP11451	2	9242850	C	A	0.12692	0.23846	0.00763
SNP11480	2	9348504	A	G	0.10769	0.2	0.00763
SNP11505	2	9383492	A	T	0.16929	0.27559	0.03053
SNP11697	2	9803298	G	T	0.19615	0.36154	0.00763
SNP11727	2	9862340	A	G	0.06538	0.13077	0.00763
SNP11732	2	9866633	G	A	0.06589	0.10078	0.01527
SNP11735	2	9874715	T	G	0.08462	0.16923	0.00763
SNP11739	2	9890583	T	G	0.23846	0.35385	0.00763
SNP11746	2	10044720	C	T	0.09542	0.16031	0
SNP11762	2	10153857	T	C	0.19231	0.33846	0.00763
SNP11803	2	10505055	A	G	0.17188	0.25	0.0229
SNP11837	2	10697784	G	A	0.35769	0.45385	0.00763
SNP11909	2	11235320	T	C	0.12692	0.20769	0.00763
SNP11928	2	11286302	G	A	0.27519	0.42636	0.01527
SNP11933	2	11292098	G	A	0.14615	0.27692	0.00763
SNP11967	2	11878551	A	T	0.5	0.47287	0.01527
SNP11971	2	12070816	T	C	0.1627	0.21429	0.03817
SNP12099	2	12412019	G	A	0.36923	0.41538	0.00763
SNP12132	2	12511964	C	T	0.13359	0.22137	0
SNP12137	2	12521075	T	C	0.11538	0.16923	0.00763
SNP12164	2	12676332	A	G	0.16154	0.27692	0.00763
SNP12193	2	12776270	A	G	0.20769	0.35385	0.00763
SNP12218	2	12933993	G	A	0.36154	0.43077	0.00763
SNP12266	2	13066644	G	T	0.12698	0.1746	0.03817
SNP12289	2	13185820	A	G	0.11923	0.20769	0.00763
SNP12290	2	13185842	G	C	0.12692	0.23846	0.00763
SNP12312	2	13762804	T	C	0.11538	0.18462	0.00763
SNP12318	2	13932460	G	A	0.05769	0.08462	0.00763
SNP12336	2	14026656	T	C	0.38931	0.45802	0
SNP12356	2	14241092	T	C	0.07252	0.14504	0
SNP12394	2	14268844	A	G	0.38976	0.40157	0.03053
SNP12440	2	14704928	A	G	0.12692	0.20769	0.00763
SNP12443	2	14783385	G	A	0.34496	0.44186	0.01527
SNP12508	2	15027971	T	A	0.19615	0.34615	0.00763
SNP12518	2	15191360	C	T	0.07812	0.14062	0.0229
SNP12543	2	15262149	C	G	0.25769	0.31538	0.00763
SNP12586	2	15346357	C	T	0.09231	0.15385	0.00763
SNP12623	2	15646032	G	T	0.25385	0.33846	0.00763
SNP12625	2	15675466	C	A	0.17557	0.30534	0
SNP12668	2	15981431	G	T	0.052	0.072	0.0458
SNP12681	2	16060847	G	A	0.10769	0.18462	0.00763
SNP12687	2	16128335	T	A	0.35769	0.40769	0.00763
SNP12706	2	16232768	C	A	0.33969	0.45038	0
SNP12708	2	16240479	G	C	0.14231	0.25385	0.00763
SNP12711	2	16254235	T	C	0.08077	0.13077	0.00763
SNP12765	2	16786707	T	C	0.21756	0.28244	0
SNP12787	2	16854511	T	C	0.16016	0.22656	0.0229
SNP12789	2	16854516	G	A	0.22481	0.29457	0.01527
SNP12808	2	17015531	T	C	0.16923	0.26154	0.00763
SNP12809	2	17015532	G	A	0.07087	0.09449	0.03053
SNP12885	2	17397970	T	C	0.37692	0.53846	0.00763
SNP12913	2	17473729	G	T	0.40769	0.43077	0.00763
SNP13055	2	17721232	C	G	0.21756	0.35878	0
SNP13188	2	17979723	G	T	0.49612	0.4186	0.01527
SNP13243	2	18157658	C	T	0.06977	0.12403	0.01527
SNP13322	2	18380875	T	C	0.40769	0.44615	0.00763
SNP13330	2	18414742	C	T	0.1	0.152	0.0458
SNP13390	2	18705193	G	T	0.21923	0.33077	0.00763
SNP13431	2	18852441	C	T	0.25391	0.35156	0.0229
SNP13445	2	18874272	C	T	0.35	0.39231	0.00763
SNP13450	2	18890863	T	C	0.29268	0.35772	0.06107
SNP13460	2	18914745	G	T	0.20992	0.23664	0
SNP13475	2	18961047	G	C	0.05725	0.09924	0
SNP13532	2	19152485	T	A	0.35271	0.36434	0.01527
SNP13601	2	19443953	T	G	0.09615	0.17692	0.00763
SNP13609	2	19459599	C	A	0.09231	0.13846	0.00763
SNP13612	2	19461053	A	G	0.12308	0.23077	0.00763
SNP13619	2	19611838	T	C	0.46183	0.55725	0
SNP13650	2	19653473	T	C	0.24809	0.37405	0
SNP13658	2	19667845	G	A	0.18846	0.3	0.00763
SNP13801	2	20000689	C	G	0.16538	0.28462	0.00763
SNP13828	2	20133550	T	C	0.23846	0.33846	0.00763
SNP13861	2	20418821	C	A	0.06538	0.1	0.00763
SNP13873	2	20446886	C	T	0.08846	0.17692	0.00763
SNP13958	2	20552358	A	G	0.34884	0.54264	0.01527
SNP14034	2	20958176	G	T	0.12595	0.22137	0
SNP14051	2	21066022	C	T	0.22047	0.33071	0.03053
SNP14253	2	21467607	T	C	0.27099	0.40458	0
SNP14283	2	21562461	G	A	0.09615	0.19231	0.00763
SNP14288	2	21577422	A	T	0.06923	0.12308	0.00763
SNP14316	2	21622768	G	C	0.20155	0.35659	0.01527
SNP14324	2	21631220	G	A	0.22901	0.38168	0
SNP14579	2	22078519	G	A	0.21154	0.34615	0.00763
SNP14607	2	22158691	G	A	0.32692	0.42308	0.00763
SNP14654	2	22246083	A	T	0.21923	0.40769	0.00763
SNP14787	2	22623535	G	A	0.06107	0.12214	0
SNP14819	2	22706711	C	A	0.46923	0.49231	0.00763
SNP14876	2	22863728	A	G	0.27308	0.45385	0.00763
SNP14944	2	22953866	T	C	0.49237	0.51145	0
SNP15001	2	23100466	G	A	0.06154	0.12308	0.00763
SNP15086	2	23237515	C	T	0.43462	0.46923	0.00763
SNP15166	2	23425971	C	A	0.34109	0.52713	0.01527
SNP15182	2	23452777	G	A	0.15	0.26923	0.00763
SNP15261	2	23682682	T	C	0.26613	0.37097	0.05344
SNP15291	2	23871807	A	G	0.08462	0.15385	0.00763
SNP15305	2	23885968	G	A	0.38846	0.48462	0.00763
SNP15328	2	23905708	C	T	0.21923	0.39231	0.00763
SNP15383	2	23974361	T	G	0.04615	0.09231	0.00763
SNP15452	2	24168069	T	G	0.48092	0.53435	0
SNP15467	2	24185716	C	T	0.09542	0.16031	0
SNP15579	2	24395903	A	T	0.41221	0.51908	0
SNP15661	2	24518860	T	A	0.16031	0.25954	0
SNP15662	2	24525690	A	C	0.26923	0.53846	0.00763
SNP15763	2	24683181	T	G	0.37405	0.58015	0
SNP15765	2	24684221	G	A	0.05769	0.11538	0.00763
SNP15790	2	24866942	T	G	0.47984	0.57258	0.05344
SNP15794	2	24871402	C	A	0.15	0.26923	0.00763
SNP15824	2	24910305	G	A	0.28462	0.43077	0.00763
SNP15892	2	25069807	A	T	0.41532	0.39516	0.05344
SNP16021	2	25240285	A	G	0.18462	0.32308	0.00763
SNP16141	2	25463985	G	A	0.06154	0.10769	0.00763
SNP16147	2	25479220	A	T	0.1	0.18462	0.00763
SNP16148	2	25481656	T	C	0.05344	0.10687	0
SNP16176	2	25512464	T	A	0.36154	0.47692	0.00763
SNP16363	2	25855461	C	T	0.18077	0.28462	0.00763
SNP16431	2	25960452	T	A	0.11923	0.22308	0.00763
SNP16467	2	26030092	A	G	0.19084	0.29008	0
SNP16511	2	26155113	A	G	0.05769	0.11538	0.00763
SNP16577	2	26447897	A	T	0.43846	0.47692	0.00763
SNP16629	2	26708803	T	A	0.12595	0.20611	0
SNP16673	2	26836161	T	C	0.28846	0.33077	0.00763
SNP16835	2	27053674	A	G	0.0458	0.0916	0
SNP16870	2	27082235	G	A	0.19615	0.31538	0.00763
SNP16884	2	27124909	T	C	0.40385	0.43846	0.00763
SNP16907	2	27153139	A	T	0.14122	0.25191	0
SNP16940	2	27224735	C	G	0.08462	0.15385	0.00763
SNP16995	2	27324229	A	T	0.38034	0.67521	0.10687
SNP17050	2	27460494	T	C	0.32308	0.43077	0.00763
SNP17062	2	27479532	G	A	0.09829	0.16239	0.10687
SNP17166	2	27646761	G	C	0.15769	0.26923	0.00763
SNP17169	2	27652097	T	G	0.1	0.18462	0.00763
SNP17177	2	27663689	G	A	0.20769	0.27692	0.00763
SNP17222	2	27741678	T	C	0.04762	0.09524	0.03817
SNP17281	2	27855871	A	T	0.13077	0.23077	0.00763
SNP17332	2	27970335	C	T	0.24419	0.34884	0.01527
SNP17363	2	28003074	A	T	0.06977	0.12403	0.01527
SNP17471	2	28186320	A	G	0.17692	0.30769	0.00763
SNP17512	2	28283244	T	A	0.18846	0.33077	0.00763
SNP17518	2	28306401	T	G	0.12403	0.23256	0.01527
SNP17565	2	28422072	T	C	0.11538	0.2	0.00763
SNP17650	2	28545598	T	C	0.17308	0.28462	0.00763
SNP17692	2	28602675	A	T	0.0916	0.1374	0
SNP17771	2	28766149	C	A	0.09615	0.19231	0.00763
SNP17791	2	28792931	T	G	0.36111	0.48413	0.03817
SNP17870	2	28920170	A	T	0.30769	0.41538	0.00763
SNP17903	2	28970494	A	G	0.11154	0.20769	0.00763
SNP17923	2	29104611	C	A	0.44492	0.4661	0.09924
SNP17948	2	29133149	A	G	0.05769	0.06923	0.00763
SNP18041	2	29289193	G	C	0.18702	0.29771	0
SNP18069	2	29318628	A	G	0.05385	0.10769	0.00763
SNP18098	2	29376340	G	T	0.11154	0.20769	0.00763
SNP18225	2	29529806	T	G	0.29615	0.48462	0.00763
SNP18283	2	29659509	A	C	0.36	0.24	0.0458
SNP18329	2	29893765	C	A	0.22481	0.31008	0.01527
SNP18420	2	30049928	G	T	0.12692	0.20769	0.00763
SNP18468	2	30098370	T	A	0.13462	0.26923	0.00763
SNP18624	2	30311834	A	G	0.26538	0.42308	0.00763
SNP18679	2	30434812	T	A	0.1	0.18462	0.00763
SNP18774	2	30589222	C	T	0.23077	0.36923	0.00763
SNP18820	2	30669658	G	A	0.24046	0.37405	0
SNP18868	2	30735771	A	T	0.10714	0.16667	0.03817
SNP19045	2	31052692	C	T	0.1	0.2	0.00763
SNP19137	2	31181589	C	A	0.46183	0.58779	0
SNP19139	2	31182733	A	G	0.18846	0.33077	0.00763
SNP19192	2	31243873	T	C	0.11628	0.20155	0.01527
SNP19418	2	31577713	T	A	0.16923	0.29231	0.00763
SNP19441	2	31645061	G	A	0.31923	0.42308	0.00763
SNP19449	2	31665583	C	G	0.06589	0.11628	0.01527
SNP19550	2	31795444	G	A	0.48062	0.4186	0.01527
SNP19608	2	31924338	C	G	0.47561	0.47967	0.06107
SNP19652	2	32000146	C	T	0.08846	0.16154	0.00763
SNP19724	2	32134585	T	C	0.06589	0.13178	0.01527
SNP19731	2	32137443	T	C	0.06489	0.1145	0
SNP19810	2	32326757	G	T	0.49615	0.45385	0.00763
SNP19857	2	32411934	T	A	0.40385	0.53077	0.00763
SNP19882	2	32465309	G	T	0.06538	0.1	0.00763
SNP19929	2	32526525	T	C	0.44615	0.47692	0.00763
SNP19961	2	32640986	A	G	0.21705	0.34109	0.01527
SNP20066	2	32873011	C	T	0.34274	0.28226	0.05344
SNP20118	2	32957158	C	T	0.10769	0.15385	0.00763
SNP20177	2	33044201	G	C	0.27692	0.43077	0.00763
SNP20213	2	33114217	A	G	0.41797	0.47656	0.0229
SNP20244	2	33148736	G	A	0.12595	0.22137	0
SNP20277	2	33200193	T	G	0.16154	0.29231	0.00763
SNP20282	2	33225386	A	C	0.38462	0.4	0.00763
SNP20300	2	33230638	T	A	0.04545	0.09091	0.07634
SNP20301	2	33230639	G	A	0.064	0.112	0.0458
SNP20363	2	33375799	A	G	0.35714	0.29412	0.0916
SNP20479	2	33665140	G	A	0.20385	0.31538	0.00763
SNP20511	2	33733553	A	T	0.08462	0.13846	0.00763
SNP20512	2	33733574	C	A	0.07692	0.15385	0.00763
SNP20550	2	33793660	C	A	0.20769	0.29231	0.00763
SNP20580	2	33831582	G	A	0.07692	0.06154	0.00763
SNP20640	2	33988416	A	C	0.06667	0.11667	0.08397
SNP20738	2	34275507	T	A	0.07692	0.15385	0.00763
SNP20752	2	34350660	A	C	0.41154	0.53077	0.00763
SNP20781	2	34410206	C	T	0.08015	0.12977	0
SNP20887	2	34740173	A	G	0.14231	0.23846	0.00763
SNP20892	2	34741573	G	T	0.13077	0.21538	0.00763
SNP20900	2	35053524	T	A	0.07634	0.15267	0
SNP20911	2	35107712	C	T	0.08015	0.09924	0
SNP20925	2	35139537	A	G	0.38077	0.54615	0.00763
SNP20952	2	35226669	T	A	0.09583	0.175	0.08397
SNP20995	2	35336747	G	A	0.06538	0.1	0.00763
SNP21151	2	35636455	C	T	0.05814	0.08527	0.01527
SNP21155	2	35649566	T	G	0.41923	0.53077	0.00763
SNP21190	2	35748981	T	A	0.06154	0.10769	0.00763
SNP21199	2	35775175	C	T	0.3	0.47692	0.00763
SNP21249	2	35909721	C	A	0.10547	0.14844	0.0229
SNP21305	2	36032203	G	T	0.08397	0.16794	0
SNP21361	2	36155997	G	A	0.1124	0.2093	0.01527
SNP21382	2	36168776	T	A	0.25191	0.33588	0
SNP21449	2	36373145	G	A	0.4845	0.50388	0.01527
SNP21573	2	36572472	T	A	0.06154	0.12308	0.00763
SNP21628	2	36717817	C	T	0.45378	0.53782	0.0916
SNP21734	2	36923818	A	T	0.41154	0.48462	0.00763
SNP21780	2	37119991	C	T	0.4322	0.44068	0.09924
SNP21821	2	37224825	T	G	0.08015	0.12977	0
SNP21880	2	37377048	T	C	0.10163	0.20325	0.06107
SNP21905	2	37451299	T	C	0.37405	0.48855	0
SNP21913	2	37508514	A	T	0.14231	0.23846	0.00763
SNP21970	2	37653570	G	C	0.41221	0.54962	0
SNP22025	2	37794869	A	T	0.08077	0.11538	0.00763
SNP22108	2	37951962	G	A	0.46154	0.38462	0.00763
SNP22114	2	37966453	C	G	0.08779	0.17557	0
SNP22126	2	38051708	A	C	0.14231	0.23846	0.00763
SNP22159	2	38156025	T	C	0.25385	0.32308	0.00763
SNP22179	2	38223016	T	A	0.32061	0.47328	0
SNP22277	2	38493179	G	A	0.12308	0.21538	0.00763
SNP22313	2	38555545	C	T	0.21374	0.33588	0
SNP22338	2	38611994	T	A	0.21008	0.18487	0.0916
SNP22350	2	38628303	G	C	0.05769	0.11538	0.00763
SNP22395	2	38687740	T	A	0.05042	0.10084	0.0916
SNP22396	2	38687741	G	A	0.04545	0.09091	0.07634
SNP22444	2	38738555	A	C	0.07422	0.05469	0.0229
SNP22448	2	38741924	G	A	0.27481	0.41221	0
SNP22604	2	39134255	T	C	0.06538	0.11538	0.00763
SNP22629	2	39218042	G	T	0.08462	0.15385	0.00763
SNP22638	2	39250944	T	C	0.05417	0.09167	0.08397
SNP22665	2	39438114	T	A	0.31154	0.36154	0.00763
SNP22716	2	39617750	C	T	0.17969	0.29688	0.0229
SNP22730	2	39643275	T	C	0.4375	0.29167	0.08397
SNP22754	2	39674511	T	A	0.12992	0.2126	0.03053
SNP22798	2	39860681	T	G	0.43893	0.45038	0
SNP22817	2	40019089	T	A	0.27481	0.39695	0
SNP22877	2	40259237	C	G	0.17692	0.23077	0.00763
SNP22911	2	40309982	T	A	0.08846	0.16154	0.00763
SNP22935	2	40438330	A	T	0.14615	0.24615	0.00763
SNP22940	2	40451011	T	C	0.22308	0.29231	0.00763
SNP23006	2	40752182	A	G	0.48837	0.43411	0.01527
SNP23021	2	40828127	T	G	0.24615	0.32308	0.00763
SNP23030	2	40848706	G	A	0.0916	0.15267	0
SNP23120	2	41045094	G	A	0.05725	0.08397	0
SNP23183	2	41154086	G	A	0.0687	0.1374	0
SNP23186	2	41155369	G	A	0.29615	0.33077	0.00763
SNP23205	2	41335215	T	G	0.29615	0.42308	0.00763
SNP23210	2	41359001	C	G	0.36154	0.43077	0.00763
SNP23219	2	41375285	A	G	0.14228	0.28455	0.06107
SNP23243	2	41522385	G	C	0.24615	0.32308	0.00763
SNP23250	2	41562560	A	G	0.09302	0.13953	0.01527
SNP23299	2	41767448	A	T	0.12595	0.19084	0
SNP23316	2	41895693	G	A	0.24231	0.37692	0.00763
SNP23340	2	41943975	G	T	0.33588	0.42748	0
SNP23375	2	42071555	T	A	0.17769	0.20661	0.07634
SNP23425	2	42143286	G	T	0.34188	0.34188	0.10687
SNP23432	2	42164368	T	C	0.30534	0.42748	0
SNP23483	2	42447392	G	A	0.37209	0.43411	0.01527
SNP23589	2	42697253	C	T	0.40458	0.45802	0
SNP23600	2	42739678	T	G	0.05344	0.10687	0
SNP23607	2	42749441	G	A	0.07692	0.13846	0.00763
SNP23610	2	42784126	G	A	0.06667	0.08333	0.08397
SNP23616	2	42801848	G	A	0.30769	0.43077	0.00763
SNP23678	3	202976	C	A	0.38372	0.51938	0.01527
SNP23687	3	257380	A	T	0.05906	0.10236	0.03053
SNP23696	3	368296	G	A	0.18321	0.29008	0
SNP23750	3	709667	A	T	0.16794	0.29008	0
SNP23794	3	772283	T	C	0.06538	0.13077	0.00763
SNP23811	3	826244	C	G	0.26923	0.43077	0.00763
SNP23824	3	999375	T	A	0.33721	0.41085	0.01527
SNP23900	3	1278395	C	G	0.05039	0.10078	0.01527
SNP23910	3	1284877	A	C	0.24806	0.34109	0.01527
SNP23937	3	1364712	A	G	0.12692	0.23846	0.00763
SNP24013	3	1535360	G	A	0.26154	0.35385	0.00763
SNP24017	3	1551263	C	A	0.13846	0.24615	0.00763
SNP24054	3	1801684	C	T	0.34615	0.50769	0.00763
SNP24058	3	1804197	C	T	0.07252	0.14504	0
SNP24098	3	2431361	G	C	0.26923	0.47692	0.00763
SNP24111	3	2479255	G	T	0.08397	0.10687	0
SNP24114	3	2511357	T	A	0.20155	0.23256	0.01527
SNP24121	3	2530496	A	T	0.12692	0.23846	0.00763
SNP24151	3	2710295	G	A	0.41154	0.46923	0.00763
SNP24153	3	2826138	C	T	0.45703	0.42969	0.0229
SNP24197	3	3249382	C	T	0.19847	0.24427	0
SNP24244	3	3487906	A	C	0.16538	0.25385	0.00763
SNP24246	3	3487932	G	A	0.06154	0.12308	0.00763
SNP24290	3	3747885	A	T	0.38462	0.44615	0.00763
SNP24304	3	3842694	A	G	0.13359	0.23664	0
SNP24327	3	4043594	G	A	0.12692	0.19231	0.00763
SNP24343	3	4219800	G	A	0.18992	0.33333	0.01527
SNP24347	3	4337218	A	G	0.22519	0.29771	0
SNP24354	3	4608171	G	C	0.06923	0.13846	0.00763
SNP24359	3	4615739	G	A	0.08846	0.16154	0.00763
SNP24369	3	4843206	A	G	0.13281	0.17188	0.0229
SNP24377	3	4892625	T	A	0.15	0.22308	0.00763
SNP24436	3	5132043	G	A	0.06489	0.12977	0
SNP24437	3	5132045	T	G	0.21756	0.28244	0
SNP24455	3	5439876	G	A	0.38846	0.43846	0.00763
SNP24462	3	5805191	T	G	0.19615	0.3	0.00763
SNP24474	3	5919718	T	C	0.48077	0.53077	0.00763
SNP24499	3	6023133	A	T	0.34	0.36	0.0458
SNP24519	3	6240448	G	C	0.33969	0.45038	0
SNP24567	3	6609077	C	T	0.05769	0.1	0.00763
SNP24602	3	6642446	C	T	0.18846	0.3	0.00763
SNP24607	3	6646714	G	A	0.17176	0.29771	0
SNP24630	3	6820283	A	G	0.34615	0.50769	0.00763
SNP24645	3	6921824	T	A	0.08065	0.16129	0.05344
SNP24646	3	6921825	G	A	0.13095	0.2619	0.03817
SNP24695	3	7150476	C	T	0.35769	0.46923	0.00763
SNP24741	3	7323919	T	C	0.46538	0.53077	0.00763
SNP24777	3	7389263	G	C	0.05769	0.11538	0.00763
SNP24828	3	7798625	T	C	0.20385	0.28462	0.00763
SNP24846	3	7962256	G	T	0.08015	0.14504	0
SNP24855	3	7964433	T	C	0.09231	0.13846	0.00763
SNP24857	3	7966704	C	T	0.35878	0.50382	0
SNP24876	3	8160776	A	G	0.18605	0.26357	0.01527
SNP24898	3	8492640	G	A	0.4246	0.51587	0.03817
SNP24912	3	8510487	G	A	0.20385	0.28462	0.00763
SNP24915	3	8623436	T	A	0.35	0.60769	0.00763
SNP24965	3	9055856	G	A	0.04615	0.09231	0.00763
SNP24975	3	9067667	C	G	0.25591	0.32283	0.03053
SNP25022	3	9121353	G	A	0.11923	0.19231	0.00763
SNP25062	3	9277251	C	T	0.09231	0.16923	0.00763
SNP25069	3	9281332	G	T	0.17692	0.30769	0.00763
SNP25087	3	9324526	C	T	0.19615	0.34615	0.00763
SNP25163	3	9665502	G	A	0.22692	0.39231	0.00763
SNP25208	3	9828318	A	G	0.40385	0.5	0.00763
SNP25211	3	9837967	G	T	0.48092	0.51908	0
SNP25304	3	10130304	A	G	0.40698	0.48837	0.01527
SNP25310	3	10208583	G	A	0.41221	0.42748	0
SNP25357	3	10364796	A	G	0.05814	0.10078	0.01527
SNP25365	3	10374697	A	G	0.05769	0.11538	0.00763
SNP25373	3	10412329	G	C	0.43846	0.55385	0.00763
SNP25405	3	10671716	C	T	0.04545	0.09091	0.07634
SNP25447	3	10690627	C	T	0.18077	0.33077	0.00763
SNP25465	3	10716424	T	C	0.14615	0.23077	0.00763
SNP25470	3	10745830	C	T	0.24615	0.4	0.00763
SNP25506	3	11303683	T	C	0.35769	0.5	0.00763
SNP25560	3	11402234	A	G	0.06154	0.12308	0.00763
SNP25563	3	11408090	G	A	0.47692	0.52308	0.00763
SNP25629	3	11684755	T	C	0.26923	0.29231	0.00763
SNP25705	3	12022266	A	T	0.14122	0.25191	0
SNP25773	3	12201530	G	C	0.15769	0.26923	0.00763
SNP25785	3	12237322	C	T	0.06923	0.13846	0.00763
SNP25851	3	12431623	A	G	0.04615	0.09231	0.00763
SNP25960	3	12600428	T	C	0.44488	0.55906	0.03053
SNP25993	3	12737774	T	A	0.05859	0.10156	0.0229
SNP26050	3	12800481	C	T	0.05344	0.10687	0
SNP26053	3	12810540	C	T	0.25769	0.39231	0.00763
SNP26055	3	12819047	G	A	0.45802	0.45802	0
SNP26153	3	13488070	C	G	0.12016	0.22481	0.01527
SNP26159	3	13506542	T	A	0.11923	0.23846	0.00763
SNP26206	3	13578875	C	A	0.08462	0.13846	0.00763
SNP26216	3	13723787	T	C	0.30165	0.2562	0.07634
SNP26264	3	14021599	C	T	0.17308	0.20769	0.00763
SNP26268	3	14024888	T	C	0.11069	0.22137	0
SNP26337	3	14301773	T	C	0.20769	0.26154	0.00763
SNP26341	3	14305724	A	T	0.14173	0.28346	0.03053
SNP26355	3	14333523	T	G	0.09766	0.17969	0.0229
SNP26357	3	14403072	C	T	0.18217	0.2093	0.01527
SNP26396	3	14827246	C	A	0.11154	0.22308	0.00763
SNP26416	3	14881282	A	T	0.06923	0.12308	0.00763
SNP26420	3	14884660	G	T	0.19231	0.23077	0.00763
SNP26438	3	14987321	G	A	0.16923	0.24615	0.00763
SNP26456	3	15123312	C	A	0.25954	0.32061	0
SNP26530	3	15438659	G	C	0.34231	0.42308	0.00763
SNP26534	3	15449832	G	C	0.39313	0.41985	0
SNP26541	3	15480800	T	G	0.46154	0.43077	0.00763
SNP26585	3	15562607	C	T	0.05814	0.11628	0.01527
SNP26626	3	15640674	C	G	0.4542	0.48092	0
SNP26681	3	15950793	T	G	0.32946	0.42636	0.01527
SNP26722	3	16044614	C	A	0.08779	0.16031	0
SNP26799	3	16273764	A	T	0.05385	0.10769	0.00763
SNP26871	3	16451234	T	C	0.47692	0.49231	0.00763
SNP26971	3	16674082	A	C	0.26718	0.45802	0
SNP26996	3	16705981	G	A	0.31679	0.40458	0
SNP27030	3	16892303	C	A	0.48462	0.36923	0.00763
SNP27067	3	16952167	A	T	0.0458	0.0916	0
SNP27125	3	17014585	T	G	0.30385	0.60769	0.00763
SNP27173	3	17219088	A	C	0.25573	0.35878	0
SNP27294	3	17777827	A	G	0.06923	0.12308	0.00763
SNP27301	3	17781067	G	T	0.45	0.5	0.00763
SNP27302	3	17781070	A	C	0.05385	0.10769	0.00763
SNP27306	3	17794578	T	A	0.0916	0.16794	0
SNP27412	3	18090743	T	C	0.47287	0.44961	0.01527
SNP27459	3	18285080	A	G	0.43411	0.48062	0.01527
SNP27465	3	18297507	G	A	0.44615	0.52308	0.00763
SNP27500	3	18421079	C	T	0.07308	0.14615	0.00763
SNP27564	3	18722698	A	G	0.38931	0.36641	0
SNP27682	3	19101708	T	C	0.05385	0.10769	0.00763
SNP27697	3	19123648	A	C	0.13462	0.19231	0.00763
SNP27711	3	19240993	C	T	0.28462	0.38462	0.00763
SNP27786	3	19315019	G	A	0.15	0.26923	0.00763
SNP27827	3	19389021	T	C	0.05769	0.11538	0.00763
SNP27892	3	19696921	A	T	0.21538	0.29231	0.00763
SNP27958	3	20207424	G	A	0.48462	0.49231	0.00763
SNP27988	3	20248286	A	G	0.28244	0.42748	0
SNP28030	3	20334699	C	T	0.26154	0.4	0.00763
SNP28049	3	20364092	C	T	0.05385	0.09231	0.00763
SNP28051	3	20368298	G	T	0.33462	0.42308	0.00763
SNP28062	3	20409907	G	A	0.06107	0.12214	0
SNP28229	3	20715076	G	C	0.48473	0.35878	0
SNP28298	3	20890885	G	A	0.12595	0.22137	0
SNP28300	3	20896183	A	C	0.16923	0.29231	0.00763
SNP28308	3	20909993	G	A	0.08462	0.15385	0.00763
SNP28351	3	21037569	C	T	0.30769	0.35385	0.00763
SNP28391	3	21122903	A	T	0.07692	0.10769	0.00763
SNP28475	3	21282727	G	C	0.42748	0.47328	0
SNP28506	3	21464432	C	T	0.07364	0.13178	0.01527
SNP28514	3	21468062	T	C	0.17176	0.34351	0
SNP28596	3	21703434	C	T	0.40458	0.44275	0
SNP28598	3	21706963	T	C	0.21538	0.35385	0.00763
SNP28646	3	21919737	T	G	0.41154	0.46923	0.00763
SNP28676	3	22015560	T	G	0.46538	0.51538	0.00763
SNP28723	3	22213028	A	C	0.21154	0.31538	0.00763
SNP28830	3	22407639	G	T	0.26718	0.38168	0
SNP28853	3	22434571	T	C	0.06923	0.13846	0.00763
SNP28900	3	22531873	G	A	0.36923	0.41538	0.00763
SNP28975	3	22635913	T	A	0.04615	0.07692	0.00763
SNP28978	3	22638068	C	T	0.20229	0.22137	0
SNP29056	3	22782571	T	C	0.12992	0.19685	0.03053
SNP29094	3	22858444	T	C	0.41339	0.37008	0.03053
SNP29143	3	23036789	G	A	0.17557	0.27481	0
SNP29156	3	23103773	C	G	0.25	0.5	0.00763
SNP29177	3	23142408	T	G	0.47308	0.46923	0.00763
SNP29195	3	23166935	T	C	0.06923	0.10769	0.00763
SNP29256	3	23251060	A	G	0.45769	0.54615	0.00763
SNP29320	3	23386893	T	A	0.09375	0.15625	0.0229
SNP29322	3	23386912	G	A	0.05385	0.10769	0.00763
SNP29384	3	23486602	C	G	0.48837	0.44961	0.01527
SNP29489	3	23687942	G	A	0.15267	0.25954	0
SNP29500	3	23791692	G	T	0.14231	0.26923	0.00763
SNP29503	3	23912974	C	T	0.19922	0.25781	0.0229
SNP29510	3	23916418	T	C	0.16794	0.22901	0
SNP29610	3	24094828	C	T	0.11832	0.19084	0
SNP29681	3	24198597	A	T	0.11538	0.23077	0.00763
SNP29758	3	24349308	A	C	0.24231	0.45385	0.00763
SNP29784	3	24422097	G	C	0.05769	0.1	0.00763
SNP29785	3	24422101	A	T	0.12791	0.1938	0.01527
SNP29787	3	24449752	T	C	0.17323	0.25197	0.03053
SNP29815	3	24537682	T	C	0.09542	0.16031	0
SNP29845	3	24603514	G	T	0.18359	0.32031	0.0229
SNP29858	3	24626288	A	G	0.05385	0.10769	0.00763
SNP29919	3	24711853	A	C	0.19084	0.25954	0
SNP30036	3	24934801	A	G	0.06923	0.10769	0.00763
SNP30041	3	24949474	A	G	0.22835	0.33071	0.03053
SNP30058	3	24985545	G	A	0.14844	0.20312	0.0229
SNP30177	4	113116	C	A	0.05512	0.11024	0.03053
SNP30191	4	122185	T	C	0.19835	0.39669	0.07634
SNP30195	4	139806	A	G	0.2	0.33846	0.00763
SNP30424	4	461963	A	G	0.05769	0.08462	0.00763
SNP30473	4	556155	A	T	0.28462	0.44615	0.00763
SNP30522	4	643885	T	C	0.06489	0.12977	0
SNP30553	4	682340	C	T	0.20082	0.22131	0.0687
SNP30588	4	775173	A	G	0.05385	0.10769	0.00763
SNP30754	4	1069700	C	T	0.33969	0.40458	0
SNP30860	4	1184897	T	G	0.37405	0.74809	0
SNP30862	4	1206285	A	G	0.14231	0.23846	0.00763
SNP30870	4	1216943	C	T	0.07252	0.14504	0
SNP30956	4	1388901	G	T	0.0814	0.14729	0.01527
SNP30987	4	1475766	C	T	0.05039	0.10078	0.01527
SNP31073	4	1583334	A	G	0.46154	0.44615	0.00763
SNP31225	4	1800814	T	G	0.27344	0.40625	0.0229
SNP31360	4	2084927	C	G	0.37692	0.4	0.00763
SNP31486	4	2309165	A	T	0.35156	0.46875	0.0229
SNP31554	4	2425332	C	T	0.26336	0.35878	0
SNP31587	4	2483257	C	T	0.05039	0.10078	0.01527
SNP31589	4	2483273	A	G	0.26587	0.53175	0.03817
SNP31611	4	2501684	T	G	0.45312	0.4375	0.0229
SNP31691	4	2696039	A	G	0.35115	0.41221	0
SNP31741	4	2990534	A	T	0.17692	0.29231	0.00763
SNP31782	4	3040257	G	A	0.12692	0.20769	0.00763
SNP31845	4	3178522	C	T	0.06349	0.12698	0.03817
SNP31849	4	3178562	C	A	0.1875	0.25	0.0229
SNP31920	4	3285080	C	T	0.46512	0.48062	0.01527
SNP31927	4	3296701	T	C	0.05769	0.11538	0.00763
SNP31928	4	3296720	T	A	0.16923	0.26154	0.00763
SNP31937	4	3567625	C	T	0.06048	0.12097	0.05344
SNP32084	4	3774605	T	C	0.05385	0.10769	0.00763
SNP32197	4	3965077	T	C	0.05814	0.11628	0.01527
SNP32237	4	4049110	G	C	0.43162	0.28205	0.10687
SNP32248	4	4059198	T	A	0.23664	0.36641	0
SNP32273	4	4185177	T	C	0.48462	0.49231	0.00763
SNP32278	4	4191458	A	C	0.11923	0.17692	0.00763
SNP32305	4	4217480	T	G	0.07752	0.15504	0.01527
SNP32335	4	4393665	C	T	0.18077	0.25385	0.00763
SNP32393	4	4735766	A	C	0.34615	0.69231	0.00763
SNP32394	4	4735788	A	G	0.19231	0.27692	0.00763
SNP32400	4	4757153	T	A	0.06489	0.1145	0
SNP32406	4	4769651	C	T	0.25	0.30645	0.05344
SNP32436	4	4857523	A	G	0.13566	0.22481	0.01527
SNP32437	4	4865327	G	A	0.42692	0.48462	0.00763
SNP32442	4	4939742	A	T	0.05344	0.0916	0
SNP32452	4	4979688	C	T	0.05769	0.1	0.00763
SNP32475	4	4992125	T	C	0.05769	0.08462	0.00763
SNP32541	4	5380281	C	T	0.04962	0.09924	0
SNP32581	4	5560233	A	T	0.16538	0.28462	0.00763
SNP32661	4	5913606	C	T	0.1374	0.24427	0
SNP32665	4	5914982	G	T	0.11811	0.17323	0.03053
SNP32673	4	5942088	G	T	0.46154	0.49231	0.00763
SNP32700	4	6067377	A	G	0.27519	0.34884	0.01527
SNP32839	4	6384892	T	C	0.29615	0.39231	0.00763
SNP32942	4	6656083	A	C	0.04962	0.09924	0
SNP32944	4	6663723	G	A	0.40385	0.43846	0.00763
SNP32975	4	6688207	A	G	0.44275	0.51908	0
SNP32987	4	6719105	C	G	0.04962	0.0687	0
SNP32988	4	6719134	A	T	0.36641	0.39695	0
SNP33033	4	6863963	G	A	0.22222	0.44444	0.03817
SNP33090	4	6976558	T	A	0.22692	0.26923	0.00763
SNP33170	4	7163997	G	A	0.08397	0.15267	0
SNP33183	4	7186890	A	G	0.088	0.176	0.0458
SNP33204	4	7223916	T	A	0.04615	0.09231	0.00763
SNP33226	4	7264714	G	A	0.4771	0.54198	0
SNP33270	4	7415807	T	A	0.09375	0.1875	0.0229
SNP33346	4	7676684	T	A	0.24806	0.31008	0.01527
SNP33347	4	7676696	G	C	0.07692	0.15385	0.00763
SNP33364	4	7700109	A	G	0.48473	0.46565	0
SNP33450	4	7790882	C	T	0.38077	0.45385	0.00763
SNP33499	4	8320039	G	A	0.10385	0.19231	0.00763
SNP33518	4	8355932	T	A	0.08846	0.16154	0.00763
SNP33521	4	8360209	C	T	0.22692	0.28462	0.00763
SNP33532	4	8390175	A	G	0.28077	0.43846	0.00763
SNP33598	4	8664015	T	A	0.10305	0.16031	0
SNP33640	4	8850308	T	C	0.09615	0.19231	0.00763
SNP33698	4	8924618	G	A	0.09231	0.18462	0.00763
SNP33701	4	8939175	G	A	0.09524	0.14286	0.03817
SNP33729	4	8984227	T	A	0.29389	0.41985	0
SNP33804	4	9114479	A	G	0.09449	0.17323	0.03053
SNP33832	4	9246167	G	A	0.16538	0.3	0.00763
SNP33895	4	9466217	T	C	0.16154	0.21538	0.00763
SNP33902	4	9505561	A	G	0.1	0.18462	0.00763
SNP33926	4	9582650	T	C	0.19231	0.27692	0.00763
SNP33966	4	9745987	A	G	0.10385	0.20769	0.00763
SNP33984	4	9827837	T	C	0.10305	0.19084	0
SNP33996	4	9880349	A	G	0.34615	0.52308	0.00763
SNP34008	4	9938037	G	A	0.09231	0.18462	0.00763
SNP34108	4	10296970	C	G	0.23077	0.41538	0.00763
SNP34115	4	10300662	A	C	0.072	0.128	0.0458
SNP34167	4	10392162	A	T	0.32824	0.41221	0
SNP34168	4	10392166	G	T	0.04962	0.09924	0
SNP34235	4	10935947	T	C	0.35938	0.45312	0.0229
SNP34241	4	11021166	C	T	0.28077	0.33077	0.00763
SNP34265	4	11041296	C	A	0.11069	0.20611	0
SNP34284	4	11111954	T	G	0.38462	0.76923	0.00763
SNP34302	4	11171494	T	A	0.1938	0.31008	0.01527
SNP34326	4	11211765	T	C	0.15649	0.28244	0
SNP34351	4	11251255	G	T	0.13462	0.16154	0.00763
SNP34405	4	11531880	G	A	0.16412	0.29771	0
SNP34410	4	11560507	T	C	0.0748	0.14961	0.03053
SNP34441	4	11836110	C	T	0.18293	0.23577	0.06107
SNP34447	4	11844070	A	G	0.22519	0.38931	0
SNP34457	4	11988919	A	G	0.12214	0.22901	0
SNP34470	4	12106714	A	G	0.21154	0.34615	0.00763
SNP34499	4	12657859	A	G	0.20543	0.30233	0.01527
SNP34502	4	12681342	G	A	0.14231	0.17692	0.00763
SNP34507	4	12694334	C	T	0.25769	0.42308	0.00763
SNP34524	4	12956355	T	C	0.16154	0.27692	0.00763
SNP34532	4	13004298	G	A	0.33846	0.43077	0.00763
SNP34543	4	13056986	A	G	0.12692	0.23846	0.00763
SNP34595	4	13558606	T	C	0.34553	0.34959	0.06107
SNP34601	4	13576723	C	A	0.11538	0.23077	0.00763
SNP34608	4	13591412	G	A	0.08203	0.14844	0.0229
SNP34615	4	13731312	G	C	0.07692	0.15385	0.00763
SNP34627	4	13859604	C	T	0.0625	0.125	0.08397
SNP34669	4	14018163	T	A	0.11538	0.15385	0.00763
SNP34673	4	14020247	G	A	0.11923	0.23846	0.00763
SNP34687	4	14212218	T	G	0.20769	0.33846	0.00763
SNP34689	4	14212241	T	A	0.06538	0.13077	0.00763
SNP34710	4	14369906	T	C	0.09843	0.19685	0.03053
SNP34787	4	14601337	C	T	0.18321	0.30534	0
SNP34801	4	14712905	C	A	0.23462	0.37692	0.00763
SNP34802	4	14712916	A	T	0.25	0.39231	0.00763
SNP34803	4	14712919	A	C	0.08077	0.16154	0.00763
SNP34855	4	15346253	C	T	0.26172	0.25781	0.0229
SNP34861	4	15363868	T	G	0.30916	0.48092	0
SNP34863	4	15365022	A	G	0.09274	0.12097	0.05344
SNP34864	4	15412022	A	G	0.25573	0.31298	0
SNP34881	4	15454835	A	G	0.05882	0.08403	0.0916
SNP34883	4	15454879	T	C	0.33462	0.65385	0.00763
SNP34911	4	15607083	G	T	0.40079	0.40476	0.03817
SNP34954	4	16082458	A	T	0.11719	0.21875	0.0229
SNP34958	4	16089832	G	C	0.07252	0.14504	0
SNP34974	4	16239262	G	A	0.28077	0.46923	0.00763
SNP34993	4	16517977	G	C	0.17939	0.29771	0
SNP34995	4	16517979	C	G	0.20611	0.35115	0
SNP35009	4	16757103	G	A	0.11628	0.18605	0.01527
SNP35012	4	16966251	T	C	0.11069	0.22137	0
SNP35061	4	17085336	A	G	0.33206	0.45038	0
SNP35070	4	17126232	A	G	0.34615	0.36752	0.10687
SNP35186	4	17466574	T	C	0.47692	0.47692	0.00763
SNP35190	4	17558376	T	C	0.10385	0.20769	0.00763
SNP35213	4	17638851	G	A	0.1	0.2	0.00763
SNP35262	4	17895448	A	G	0.1811	0.28346	0.03053
SNP35297	4	17984000	A	G	0.05	0.08462	0.00763
SNP35313	4	18112221	G	A	0.10305	0.20611	0
SNP35321	4	18117716	A	G	0.5	0.50388	0.01527
SNP35407	4	18307720	C	T	0.11923	0.19231	0.00763
SNP35431	4	18396698	A	G	0.27519	0.45736	0.01527
SNP35439	4	18404157	T	C	0.13077	0.21538	0.00763
SNP35505	4	18622004	A	G	0.09231	0.15385	0.00763
SNP35506	4	18622018	A	G	0.43077	0.49231	0.00763
SNP35515	4	18717633	G	A	0.31538	0.41538	0.00763
SNP35570	4	18860893	A	T	0.44186	0.58915	0.01527
SNP35643	4	19184971	T	C	0.39147	0.53488	0.01527
SNP35650	4	19219748	A	G	0.35496	0.46565	0
SNP35669	4	19293692	G	A	0.43359	0.46094	0.0229
SNP35694	4	19349659	C	T	0.06923	0.13846	0.00763
SNP35702	4	19427388	G	A	0.06154	0.12308	0.00763
SNP35721	4	19511311	C	G	0.17308	0.26923	0.00763
SNP35778	4	19609758	C	T	0.05385	0.07692	0.00763
SNP35818	4	19812191	C	T	0.40385	0.48462	0.00763
SNP35842	4	19859385	T	G	0.19615	0.34615	0.00763
SNP35878	4	20068928	G	T	0.20229	0.31298	0
SNP35967	4	20345411	G	C	0.26154	0.44615	0.00763
SNP35971	4	20346515	T	A	0.16142	0.1811	0.03053
SNP35974	4	20365124	C	T	0.17692	0.32308	0.00763
SNP35990	4	20397130	G	C	0.20155	0.31008	0.01527
SNP36027	4	20507786	T	G	0.14567	0.16535	0.03053
SNP36078	4	20702589	T	A	0.08462	0.15385	0.00763
SNP36084	4	20722293	G	A	0.44094	0.45669	0.03053
SNP36116	4	20866730	G	A	0.05769	0.08462	0.00763
SNP36126	4	21062890	A	G	0.27308	0.39231	0.00763
SNP36178	4	21231817	G	C	0.42308	0.47692	0.00763
SNP36259	4	21489744	G	T	0.06923	0.13846	0.00763
SNP36269	4	21490951	C	T	0.43462	0.42308	0.00763
SNP36328	4	21600578	A	G	0.29389	0.32824	0
SNP36369	4	21702142	A	T	0.08462	0.16923	0.00763
SNP36431	4	22004597	G	T	0.33206	0.38931	0
SNP36436	4	22014739	T	C	0.15385	0.29231	0.00763
SNP36495	4	22157208	T	A	0.13077	0.2	0.00763
SNP36521	4	22240610	G	A	0.10305	0.20611	0
SNP36545	4	22275046	T	C	0.17692	0.24615	0.00763
SNP36619	4	22451178	T	G	0.3	0.41538	0.00763
SNP36668	4	22515753	A	G	0.15769	0.26923	0.00763
SNP36715	4	22611077	C	T	0.19767	0.33333	0.01527
SNP36849	4	22859065	T	C	0.36538	0.45385	0.00763
SNP36851	4	22859086	C	A	0.05385	0.10769	0.00763
SNP36896	4	22995740	C	G	0.30153	0.60305	0
SNP36931	4	23059596	T	C	0.26923	0.35385	0.00763
SNP36972	4	23326628	G	A	0.48819	0.40945	0.03053
SNP37032	4	23567802	A	T	0.39844	0.48438	0.0229
SNP37034	4	23582788	A	G	0.21538	0.32308	0.00763
SNP37143	4	23838429	G	A	0.17308	0.28462	0.00763
SNP37247	4	24092981	T	G	0.16154	0.26154	0.00763
SNP37279	4	24237157	A	T	0.05344	0.10687	0
SNP37303	4	24475898	T	A	0.18462	0.26154	0.00763
SNP37374	4	24689488	T	C	0.17886	0.29268	0.06107
SNP37386	4	24787691	A	G	0.1374	0.22901	0
SNP37399	4	24832013	G	A	0.26538	0.40769	0.00763
SNP37431	4	24954639	T	C	0.4313	0.54198	0
SNP37506	4	25288852	G	T	0.13462	0.20769	0.00763
SNP37543	4	25375501	T	C	0.1063	0.16535	0.03053
SNP37547	4	25459706	C	T	0.04962	0.08397	0
SNP37550	4	25463999	T	C	0.37308	0.46923	0.00763
SNP37747	4	25796132	A	T	0.16154	0.30769	0.00763
SNP37795	5	361756	A	T	0.13462	0.23846	0.00763
SNP37812	5	478329	G	A	0.3855	0.51145	0
SNP37836	5	516442	T	C	0.28906	0.35938	0.0229
SNP37847	5	542737	G	A	0.06489	0.1145	0
SNP37849	5	579970	C	A	0.06489	0.12977	0
SNP37858	5	613857	A	T	0.05385	0.07692	0.00763
SNP37865	5	629277	A	G	0.31538	0.38462	0.00763
SNP37900	5	695087	A	G	0.37308	0.56154	0.00763
SNP37929	5	949872	C	T	0.08397	0.10687	0
SNP37952	5	1027667	C	G	0.28846	0.43846	0.00763
SNP37955	5	1181555	A	G	0.06489	0.12977	0
SNP37956	5	1181587	G	T	0.25573	0.37405	0
SNP37983	5	1540970	C	T	0.08	0.128	0.0458
SNP37995	5	1550220	G	A	0.27692	0.38462	0.00763
SNP38010	5	1587924	C	T	0.0458	0.0916	0
SNP38013	5	1617458	T	C	0.34231	0.48462	0.00763
SNP38036	5	1724944	A	G	0.06489	0.12977	0
SNP38041	5	1727836	A	G	0.08015	0.14504	0
SNP38061	5	1768217	T	G	0.16794	0.30534	0
SNP38071	5	1781763	A	G	0.28346	0.3937	0.03053
SNP38116	5	2223545	G	A	0.07308	0.14615	0.00763
SNP38127	5	2255308	A	T	0.06538	0.13077	0.00763
SNP38128	5	2267825	T	C	0.46154	0.55385	0.00763
SNP38135	5	2280243	G	A	0.09615	0.19231	0.00763
SNP38210	5	2890514	G	A	0.45038	0.45802	0
SNP38228	5	2962984	G	A	0.47308	0.54615	0.00763
SNP38242	5	3012838	T	C	0.04724	0.07874	0.03053
SNP38291	5	3118627	G	T	0.06538	0.13077	0.00763
SNP38297	5	3194584	A	C	0.38	0.744	0.0458
SNP38310	5	3320801	C	T	0.1374	0.25954	0
SNP38354	5	3415964	A	C	0.0687	0.1374	0
SNP38402	5	3567411	T	C	0.27863	0.34351	0
SNP38410	5	3593197	A	G	0.17054	0.32558	0.01527
SNP38423	5	3613896	T	C	0.07364	0.08527	0.01527
SNP38464	5	3880323	A	G	0.39313	0.61832	0
SNP38470	5	3967602	G	A	0.35433	0.45669	0.03053
SNP38483	5	3989763	G	C	0.19915	0.24576	0.09924
SNP38561	5	4658180	C	A	0.0916	0.16794	0
SNP38577	5	4805027	T	C	0.08015	0.14504	0
SNP38594	5	4837183	G	A	0.11538	0.2	0.00763
SNP38623	5	5361016	C	G	0.12977	0.24427	0
SNP38634	5	5399751	G	T	0.48846	0.53077	0.00763
SNP38650	5	5590113	A	T	0.16031	0.24427	0
SNP38660	5	5660237	C	T	0.40769	0.47692	0.00763
SNP38704	5	5855058	C	T	0.15891	0.24031	0.01527
SNP38725	5	5897411	A	C	0.15385	0.24615	0.00763
SNP38731	5	5900534	T	C	0.27731	0.30252	0.0916
SNP38737	5	5901781	G	A	0.13077	0.24615	0.00763
SNP38739	5	6253920	A	G	0.38077	0.46923	0.00763
SNP38767	5	6413953	T	G	0.07308	0.13077	0.00763
SNP38784	5	6691497	G	C	0.076	0.104	0.0458
SNP38833	5	6805434	A	G	0.10769	0.2	0.00763
SNP38841	5	6869413	A	T	0.07692	0.09231	0.00763
SNP38844	5	6942906	C	T	0.25385	0.36923	0.00763
SNP38862	5	7376276	T	C	0.06538	0.1	0.00763
SNP38866	5	7389261	A	T	0.08462	0.16923	0.00763
SNP38869	5	7391573	T	G	0.06923	0.13846	0.00763
SNP38874	5	7530709	C	T	0.25	0.36154	0.00763
SNP38923	5	7927011	A	G	0.06154	0.10769	0.00763
SNP38925	5	7959397	T	C	0.07692	0.13846	0.00763
SNP38954	5	8129512	G	A	0.47308	0.5	0.00763
SNP38978	5	8243662	T	C	0.05385	0.09231	0.00763
SNP38991	5	8285243	C	T	0.43462	0.40769	0.00763
SNP39000	5	8484009	T	G	0.14683	0.19841	0.03817
SNP39052	5	9121860	T	C	0.35039	0.37008	0.03053
SNP39064	5	9233457	G	T	0.04962	0.09924	0
SNP39070	5	9305046	T	C	0.12791	0.2093	0.01527
SNP39078	5	9371739	A	C	0.34231	0.42308	0.00763
SNP39102	5	10000096	A	C	0.10769	0.18462	0.00763
SNP39129	5	10504206	G	A	0.10305	0.20611	0
SNP39132	5	10507387	T	C	0.30385	0.43846	0.00763
SNP39154	5	10715012	G	C	0.06923	0.13846	0.00763
SNP39163	5	10816062	A	G	0.17054	0.23256	0.01527
SNP39169	5	11017006	C	T	0.31154	0.40769	0.00763
SNP39208	5	11441633	A	T	0.26154	0.41538	0.00763
SNP39253	5	11704236	A	G	0.13953	0.23256	0.01527
SNP39310	5	11984985	G	C	0.42748	0.50382	0
SNP39311	5	11984994	T	A	0.05344	0.10687	0
SNP39434	5	12533891	C	A	0.07692	0.13846	0.00763
SNP39440	5	12601029	C	T	0.39516	0.32258	0.05344
SNP39546	5	13204339	A	T	0.38462	0.4	0.00763
SNP39579	5	13370190	T	C	0.0458	0.0916	0
SNP39607	5	13416412	T	G	0.08779	0.17557	0
SNP39628	5	13492356	A	T	0.22137	0.32061	0
SNP39641	5	13572211	G	A	0.22093	0.34884	0.01527
SNP39691	5	13744204	C	T	0.18462	0.33846	0.00763
SNP39703	5	13785373	G	A	0.06107	0.10687	0
SNP39707	5	13786477	G	T	0.08397	0.1374	0
SNP39763	5	14061680	A	T	0.3189	0.35433	0.03053
SNP39775	5	14100811	T	C	0.0687	0.12214	0
SNP39785	5	14246711	A	T	0.45038	0.50382	0
SNP39839	5	14609140	A	G	0.22519	0.32824	0
SNP39857	5	14763993	G	T	0.39695	0.50382	0
SNP39862	5	14795734	A	C	0.04615	0.09231	0.00763
SNP39871	5	14823069	T	A	0.14122	0.25191	0
SNP40013	5	15280895	C	A	0.10385	0.17692	0.00763
SNP40033	5	15303298	A	G	0.05385	0.10769	0.00763
SNP40039	5	15356717	T	A	0.05344	0.0916	0
SNP40050	5	15388317	A	C	0.10769	0.16923	0.00763
SNP40064	5	15483112	G	T	0.06538	0.1	0.00763
SNP40072	5	15539077	G	A	0.0687	0.12214	0
SNP40113	5	15878999	A	T	0.17308	0.26923	0.00763
SNP40123	5	15905380	C	T	0.41923	0.45385	0.00763
SNP40203	5	16133182	A	G	0.20385	0.3	0.00763
SNP40285	5	16382804	G	T	0.09615	0.19231	0.00763
SNP40315	5	16429286	T	A	0.44922	0.46094	0.0229
SNP40373	5	16524442	C	A	0.15	0.23846	0.00763
SNP40397	5	16584851	C	T	0.12308	0.24615	0.00763
SNP40404	5	16595835	C	T	0.18462	0.27692	0.00763
SNP40428	5	16734281	A	G	0.09055	0.1811	0.03053
SNP40499	5	16965594	C	T	0.44961	0.51163	0.01527
SNP40562	5	17109731	A	C	0.07031	0.10938	0.0229
SNP40569	5	17173676	C	T	0.48846	0.48462	0.00763
SNP40578	5	17253318	C	T	0.07634	0.15267	0
SNP40603	5	17429940	T	C	0.06538	0.13077	0.00763
SNP40640	5	17483489	T	C	0.46538	0.5	0.00763
SNP40643	5	17499998	A	G	0.10769	0.21538	0.00763
SNP40684	5	17779566	A	G	0.04688	0.09375	0.0229
SNP40696	5	17792373	T	A	0.16016	0.21094	0.0229
SNP40742	5	17928808	A	C	0.39615	0.48462	0.00763
SNP40850	5	18105006	G	A	0.23462	0.33077	0.00763
SNP40916	5	18394608	G	A	0.05039	0.10078	0.01527
SNP40934	5	18430392	T	C	0.49615	0.48462	0.00763
SNP40973	5	18501655	A	G	0.45802	0.54962	0
SNP41012	5	18573257	A	G	0.47308	0.45385	0.00763
SNP41015	5	18575746	C	G	0.06538	0.1	0.00763
SNP41109	5	18767358	T	A	0.2563	0.29412	0.0916
SNP41240	5	19008698	T	C	0.32773	0.35294	0.0916
SNP41297	5	19077782	T	G	0.07031	0.14062	0.0229
SNP41303	5	19084273	T	G	0.12308	0.21538	0.00763
SNP41304	5	19084285	C	G	0.26538	0.46923	0.00763
SNP41362	5	19170403	A	G	0.18462	0.30769	0.00763
SNP41384	5	19200440	A	C	0.18462	0.32308	0.00763
SNP41442	5	19397142	G	A	0.25769	0.39231	0.00763
SNP41448	5	19441564	C	A	0.11832	0.23664	0
SNP41517	5	19586901	A	G	0.424	0.512	0.0458
SNP41646	5	19862899	G	A	0.16412	0.29771	0
SNP41653	5	19867180	G	A	0.48092	0.42748	0
SNP41657	5	19902976	C	T	0.08846	0.16154	0.00763
SNP41660	5	19907055	C	T	0.16154	0.26154	0.00763
SNP41704	5	20269053	C	T	0.41923	0.48462	0.00763
SNP41707	5	20274939	C	T	0.20385	0.37692	0.00763
SNP41715	5	20286727	C	T	0.04622	0.07563	0.0916
SNP41722	5	20400856	T	C	0.05785	0.08264	0.07634
SNP41738	5	20447326	A	C	0.05078	0.10156	0.0229
SNP41746	5	20453297	C	T	0.05725	0.1145	0
SNP41752	5	20468066	C	T	0.08077	0.14615	0.00763
SNP41786	5	20562473	C	T	0.07308	0.13077	0.00763
SNP41887	5	20781866	C	T	0.35878	0.48855	0
SNP41889	5	20781916	C	T	0.07203	0.14407	0.09924
SNP41938	5	20998710	C	G	0.31923	0.39231	0.00763
SNP41962	5	21048188	G	T	0.4313	0.51145	0
SNP41998	5	21290684	G	A	0.15	0.25385	0.00763
SNP42014	5	21328716	T	C	0.06538	0.13077	0.00763
SNP42046	5	21358726	T	A	0.33077	0.41538	0.00763
SNP42078	5	21450273	A	T	0.49615	0.46923	0.00763
SNP42100	5	21580984	C	T	0.42308	0.47692	0.00763
SNP42121	5	21616917	G	C	0.18462	0.29231	0.00763
SNP42189	5	21869662	A	T	0.12977	0.24427	0
SNP42197	5	21911221	C	T	0.09664	0.17647	0.0916
SNP42221	5	21971459	C	A	0.40234	0.55469	0.0229
SNP42233	5	22011595	G	T	0.35385	0.46154	0.00763
SNP42292	5	22166497	T	C	0.23438	0.29688	0.0229
SNP42332	5	22228543	T	G	0.22692	0.40769	0.00763
SNP42444	5	22474569	A	G	0.29615	0.40769	0.00763
SNP42572	5	22736836	G	A	0.44615	0.4	0.00763
SNP42576	5	22743736	G	C	0.05814	0.11628	0.01527
SNP42660	5	22936426	G	A	0.44275	0.45802	0
SNP42713	5	23033444	A	G	0.27308	0.42308	0.00763
SNP42728	5	23080244	C	G	0.5	0.52672	0
SNP42824	5	23241732	G	C	0.10769	0.16923	0.00763
SNP42847	5	23266866	C	G	0.38077	0.5	0.00763
SNP42924	5	23608864	G	A	0.14885	0.25191	0
SNP42946	5	23680308	G	C	0.25769	0.37692	0.00763
SNP42994	5	23824019	G	C	0.07812	0.10938	0.0229
SNP43025	5	23921010	A	G	0.11832	0.16031	0
SNP43156	5	24192621	G	T	0.27692	0.29231	0.00763
SNP43184	5	24227313	C	A	0.4542	0.51145	0
SNP43232	5	24309835	A	T	0.40769	0.52308	0.00763
SNP43297	5	24371563	A	C	0.0916	0.15267	0
SNP43318	5	24448686	C	T	0.05769	0.11538	0.00763
SNP43381	5	24527895	C	G	0.45769	0.5	0.00763
SNP43433	5	24601306	T	G	0.37405	0.74809	0
SNP43535	5	24793758	A	G	0.324	0.392	0.0458
SNP43583	5	24885396	G	T	0.28512	0.30579	0.07634
SNP43586	5	24885419	T	A	0.05285	0.10569	0.06107
SNP43659	5	25101949	T	C	0.27308	0.36154	0.00763
SNP43667	5	25118258	T	C	0.07308	0.13077	0.00763
SNP43705	5	25154181	T	A	0.10769	0.2	0.00763
SNP43732	5	25239600	C	T	0.21923	0.3	0.00763
SNP43779	5	25364663	C	G	0.06154	0.12308	0.00763
SNP43866	5	25571901	A	C	0.28462	0.47692	0.00763
SNP44101	5	25913809	G	A	0.05285	0.08943	0.06107
SNP44120	5	25932007	A	G	0.04959	0.09917	0.07634
SNP44178	5	26098619	G	A	0.21774	0.29032	0.05344
SNP44198	5	26108127	G	C	0.11538	0.2	0.00763
SNP44226	5	26150395	A	C	0.26336	0.37405	0
SNP44231	5	26153023	A	G	0.11538	0.21538	0.00763
SNP44258	5	26189901	T	C	0.10769	0.18462	0.00763
SNP44308	5	26280616	C	T	0.29231	0.4	0.00763
SNP44431	5	26449240	G	C	0.10385	0.14615	0.00763
SNP44611	6	147618	A	T	0.17557	0.33588	0
SNP44636	6	194517	C	A	0.11069	0.22137	0
SNP44649	6	243680	C	T	0.09615	0.17692	0.00763
SNP44753	6	489356	G	A	0.14683	0.16667	0.03817
SNP44820	6	735056	C	T	0.23664	0.38168	0
SNP44845	6	763476	G	C	0.08397	0.15267	0
SNP44911	6	839657	C	A	0.17442	0.31783	0.01527
SNP44966	6	937766	G	A	0.23462	0.37692	0.00763
SNP45005	6	1010155	G	C	0.05769	0.11538	0.00763
SNP45008	6	1011175	G	A	0.06538	0.1	0.00763
SNP45090	6	1244011	C	T	0.27308	0.40769	0.00763
SNP45242	6	1465991	A	T	0.32906	0.24786	0.10687
SNP45276	6	1540905	A	C	0.31923	0.45385	0.00763
SNP45286	6	1558792	T	C	0.13525	0.15574	0.0687
SNP45296	6	1567326	A	G	0.26538	0.33077	0.00763
SNP45328	6	1646034	A	T	0.4542	0.48092	0
SNP45387	6	1776889	A	G	0.10769	0.18462	0.00763
SNP45514	6	2042852	C	A	0.08846	0.14615	0.00763
SNP45533	6	2063531	C	T	0.17176	0.25191	0
SNP45536	6	2068253	G	A	0.31008	0.3876	0.01527
SNP45682	6	2440613	G	A	0.15769	0.28462	0.00763
SNP45747	6	2570485	C	T	0.45385	0.36923	0.00763
SNP45755	6	2591410	A	T	0.06538	0.11538	0.00763
SNP45791	6	2634210	G	T	0.08943	0.11382	0.06107
SNP45792	6	2634219	A	G	0.41525	0.30508	0.09924
SNP45923	6	3033045	C	T	0.42366	0.43511	0
SNP45968	6	3180834	C	T	0.31452	0.33871	0.05344
SNP45980	6	3269257	G	A	0.05344	0.07634	0
SNP45985	6	3301957	C	G	0.08077	0.14615	0.00763
SNP46033	6	3465344	C	T	0.05769	0.11538	0.00763
SNP46087	6	3722322	A	C	0.18293	0.21951	0.06107
SNP46165	6	3859800	G	A	0.06538	0.13077	0.00763
SNP46206	6	3894264	C	T	0.05983	0.11966	0.10687
SNP46234	6	3920012	G	A	0.0458	0.0916	0
SNP46235	6	3920015	A	G	0.10687	0.19847	0
SNP46289	6	4074943	C	T	0.10385	0.19231	0.00763
SNP46323	6	4226994	A	G	0.19583	0.225	0.08397
SNP46344	6	4311045	A	G	0.06746	0.13492	0.03817
SNP46385	6	4395675	G	T	0.07252	0.12977	0
SNP46430	6	4421481	T	C	0.18846	0.28462	0.00763
SNP46477	6	4481319	G	A	0.05385	0.09231	0.00763
SNP46536	6	4587461	A	G	0.28846	0.36154	0.00763
SNP46593	6	4829730	G	A	0.08779	0.17557	0
SNP46643	6	4934568	C	G	0.16412	0.28244	0
SNP46661	6	5098770	C	T	0.18846	0.26923	0.00763
SNP46699	6	5484184	C	T	0.08015	0.14504	0
SNP46703	6	5685906	T	A	0.37692	0.44615	0.00763
SNP46887	6	6061889	G	T	0.30153	0.38931	0
SNP46901	6	6182016	T	G	0.08397	0.15267	0
SNP46917	6	6225864	C	T	0.05385	0.07692	0.00763
SNP46994	6	6368115	G	C	0.32824	0.47328	0
SNP47029	6	6463998	G	A	0.05814	0.10078	0.01527
SNP47081	6	6525709	C	T	0.04622	0.09244	0.0916
SNP47122	6	6627999	T	C	0.09615	0.16154	0.00763
SNP47179	6	6758677	C	A	0.05859	0.11719	0.0229
SNP47183	6	6769492	G	A	0.0458	0.0916	0
SNP47208	6	6896195	C	T	0.36538	0.46923	0.00763
SNP47222	6	6989377	C	T	0.13178	0.20155	0.01527
SNP47284	6	7208648	G	A	0.07422	0.11719	0.0229
SNP47329	6	7292993	T	C	0.17188	0.20312	0.0229
SNP47386	6	7453767	T	C	0.33462	0.40769	0.00763
SNP47442	6	7611703	G	T	0.38846	0.51538	0.00763
SNP47462	6	7672037	A	G	0.38168	0.38168	0
SNP47608	6	7974315	A	T	0.13846	0.24615	0.00763
SNP47643	6	8108684	C	A	0.1	0.18462	0.00763
SNP47645	6	8112894	A	T	0.12403	0.21705	0.01527
SNP47647	6	8115206	C	T	0.15769	0.26923	0.00763
SNP47690	6	8334664	A	G	0.14844	0.25	0.0229
SNP47757	6	8517335	G	A	0.0458	0.0916	0
SNP47791	6	8621048	A	T	0.20902	0.20492	0.0687
SNP47799	6	8651994	G	C	0.07308	0.14615	0.00763
SNP47819	6	8848035	C	T	0.04615	0.09231	0.00763
SNP47827	6	8851839	T	A	0.05039	0.03876	0.01527
SNP47839	6	8877364	T	A	0.44615	0.43077	0.00763
SNP47878	6	9124028	C	A	0.05512	0.11024	0.03053
SNP47885	6	9154190	G	A	0.05769	0.11538	0.00763
SNP47912	6	9233886	T	G	0.05344	0.10687	0
SNP47916	6	9250620	A	T	0.24615	0.49231	0.00763
SNP47936	6	9402223	C	G	0.29098	0.27049	0.0687
SNP47949	6	9615458	G	T	0.34231	0.40769	0.00763
SNP48081	6	10119093	C	A	0.33846	0.50769	0.00763
SNP48082	6	10119107	C	T	0.04962	0.09924	0
SNP48083	6	10128586	C	T	0.11832	0.19084	0
SNP48166	6	10580651	T	C	0.06107	0.07634	0
SNP48222	6	10729533	G	T	0.32692	0.40769	0.00763
SNP48224	6	10735438	A	T	0.12692	0.19231	0.00763
SNP48368	6	11095836	C	A	0.14231	0.20769	0.00763
SNP48394	6	11111758	G	T	0.18321	0.27481	0
SNP48409	6	11215207	A	G	0.04962	0.08397	0
SNP48416	6	11242347	G	A	0.45703	0.42969	0.0229
SNP48504	6	11484132	G	T	0.07634	0.15267	0
SNP48554	6	11735152	T	G	0.10305	0.19084	0
SNP48556	6	11746836	C	T	0.33462	0.36154	0.00763
SNP48585	6	11998699	T	C	0.26923	0.33846	0.00763
SNP48685	6	12366803	G	C	0.0935	0.13821	0.06107
SNP48691	6	12400108	G	A	0.1938	0.27907	0.01527
SNP48749	6	12847644	C	T	0.0687	0.1374	0
SNP48760	6	12904408	G	A	0.45736	0.4031	0.01527
SNP48778	6	12968524	G	A	0.13846	0.21538	0.00763
SNP48879	6	13364958	A	G	0.148	0.088	0.0458
SNP48887	6	13454174	T	C	0.44231	0.53077	0.00763
SNP48890	6	13456307	C	A	0.06538	0.13077	0.00763
SNP48921	6	13673694	A	G	0.04615	0.09231	0.00763
SNP48954	6	13886563	C	T	0.04615	0.09231	0.00763
SNP48969	6	14063996	A	G	0.36538	0.40769	0.00763
SNP48981	6	14111553	G	A	0.23361	0.22131	0.0687
SNP49033	6	14682137	A	G	0.15385	0.24615	0.00763
SNP49089	6	14849003	A	G	0.04962	0.08397	0
SNP49100	6	14966627	A	G	0.26587	0.30952	0.03817
SNP49118	6	15024887	G	T	0.24046	0.35878	0
SNP49152	6	15058856	C	A	0.0625	0.125	0.0229
SNP49211	6	15516811	A	C	0.49213	0.41732	0.03053
SNP49254	6	15686343	C	G	0.23077	0.36923	0.00763
SNP49263	6	15739610	C	T	0.08077	0.14615	0.00763
SNP49290	6	16041101	C	G	0.25769	0.36154	0.00763
SNP49329	6	16352951	C	T	0.07308	0.14615	0.00763
SNP49336	6	16359411	G	T	0.06489	0.1145	0
SNP49340	6	16370022	A	G	0.13077	0.23077	0.00763
SNP49354	6	16487330	A	G	0.45	0.46923	0.00763
SNP49380	6	16790060	T	C	0.48462	0.50769	0.00763
SNP49412	6	16962678	C	A	0.29231	0.44615	0.00763
SNP49430	6	17020554	A	G	0.05	0.1	0.00763
SNP49433	6	17020581	C	T	0.05769	0.11538	0.00763
SNP49475	6	17353226	T	G	0.34615	0.47692	0.00763
SNP49486	6	17368342	A	T	0.04508	0.09016	0.0687
SNP49530	6	17565078	A	C	0.22481	0.31008	0.01527
SNP49583	6	17829007	T	C	0.26154	0.41538	0.00763
SNP49596	6	17892899	C	G	0.25385	0.36923	0.00763
SNP49612	6	18193963	G	A	0.06198	0.10744	0.07634
SNP49650	6	18348968	C	T	0.11154	0.16154	0.00763
SNP49676	6	18420468	T	C	0.35385	0.44615	0.00763
SNP49720	6	18661394	T	C	0.05385	0.10769	0.00763
SNP49769	6	18945551	A	T	0.26336	0.34351	0
SNP49778	6	18990155	G	T	0.10305	0.19084	0
SNP49780	6	19002750	T	G	0.3062	0.42636	0.01527
SNP49816	6	19228534	G	T	0.23077	0.33846	0.00763
SNP49897	6	19531963	C	G	0.3547	0.23077	0.10687
SNP49907	6	19796402	C	A	0.20703	0.27344	0.0229
SNP49941	6	19832216	A	G	0.07634	0.10687	0
SNP50060	6	19982912	C	T	0.06612	0.06612	0.07634
SNP50114	7	48518	A	T	0.35	0.43846	0.00763
SNP50215	7	352698	C	G	0.16154	0.26154	0.00763
SNP50225	7	368380	G	A	0.04615	0.09231	0.00763
SNP50273	7	548640	C	T	0.26984	0.36508	0.03817
SNP50322	7	667325	T	G	0.32824	0.42748	0
SNP50351	7	753558	T	C	0.29752	0.31405	0.07634
SNP50439	7	927523	G	A	0.05	0.08333	0.08397
SNP50454	7	1028639	C	A	0.43359	0.32031	0.0229
SNP50461	7	1065106	T	A	0.18321	0.29008	0
SNP50494	7	1216256	G	A	0.07692	0.12308	0.00763
SNP50567	7	1486992	T	A	0.25	0.33051	0.09924
SNP50593	7	1533978	C	T	0.29231	0.4	0.00763
SNP50602	7	1566558	T	C	0.2	0.29231	0.00763
SNP50639	7	1661339	G	C	0.42913	0.43307	0.03053
SNP50656	7	1827620	G	C	0.05769	0.11538	0.00763
SNP50696	7	2012201	G	T	0.06154	0.12308	0.00763
SNP50749	7	2193408	T	C	0.43462	0.51538	0.00763
SNP50756	7	2269736	A	T	0.34351	0.42748	0
SNP50808	7	2459479	G	A	0.1938	0.27907	0.01527
SNP50854	7	2693264	C	T	0.25385	0.33846	0.00763
SNP50897	7	2906287	G	C	0.41923	0.5	0.00763
SNP50957	7	3205183	C	A	0.14122	0.20611	0
SNP51035	7	3412868	T	A	0.3855	0.51145	0
SNP51101	7	3555798	C	G	0.232	0	0.0458
SNP51109	7	3644501	C	T	0.5	0.31148	0.0687
SNP51140	7	3736180	G	A	0.0458	0.0916	0
SNP51169	7	3820109	C	T	0.13672	0.17969	0.0229
SNP51283	7	4041625	C	G	0.0458	0.0916	0
SNP51286	7	4071714	G	A	0.49615	0.48462	0.00763
SNP51348	7	4269610	A	G	0.18605	0.34109	0.01527
SNP51431	7	4567894	G	A	0.41538	0.53846	0.00763
SNP51478	7	4702597	G	A	0.42308	0.47692	0.00763
SNP51527	7	4827002	A	G	0.42308	0.4	0.00763
SNP51576	7	4983849	A	C	0.37692	0.50769	0.00763
SNP51602	7	5074814	A	C	0.40076	0.52672	0
SNP51603	7	5074816	T	C	0.0458	0.06107	0
SNP51620	7	5681817	G	A	0.15385	0.27692	0.00763
SNP51642	7	5718621	C	T	0.24797	0.36585	0.06107
SNP51647	7	5729769	T	A	0.05	0.08462	0.00763
SNP51656	7	5768196	C	G	0.32308	0.44615	0.00763
SNP51678	7	5876620	C	T	0.13846	0.2	0.00763
SNP51706	7	6111821	C	T	0.08462	0.16923	0.00763
SNP51707	7	6111825	C	T	0.08077	0.16154	0.00763
SNP51766	7	6185987	T	G	0.17308	0.3	0.00763
SNP51805	7	6312290	G	T	0.28626	0.43511	0
SNP51808	7	6370190	A	C	0.06923	0.12308	0.00763
SNP51948	7	6772985	A	G	0.39764	0.43307	0.03053
SNP51974	7	6856190	G	A	0.18702	0.32824	0
SNP51977	7	6862215	C	T	0.15385	0.26154	0.00763
SNP51989	7	6907601	T	A	0.04962	0.08397	0
SNP52063	7	7008460	A	G	0.05725	0.1145	0
SNP52064	7	7008472	A	G	0.14504	0.25954	0
SNP52121	7	7282732	G	A	0.13846	0.24615	0.00763
SNP52126	7	7322691	G	A	0.47692	0.6	0.00763
SNP52156	7	7356387	A	G	0.14885	0.23664	0
SNP52207	7	7503548	T	A	0.07661	0.1371	0.05344
SNP52262	7	7678190	A	G	0.38846	0.48462	0.00763
SNP52320	7	7870751	T	C	0.12977	0.24427	0
SNP52327	7	7872291	T	C	0.06538	0.13077	0.00763
SNP52376	7	8130430	C	A	0.46183	0.48092	0
SNP52408	7	8440073	G	C	0.05769	0.1	0.00763
SNP52413	7	8452680	T	C	0.40769	0.8	0.00763
SNP52487	7	8655706	G	A	0.47692	0.50769	0.00763
SNP52535	7	8911333	T	-	0.25	0	0.08397
SNP52631	7	9179426	T	C	0.06923	0.13846	0.00763
SNP52638	7	9247292	A	G	0.22519	0.34351	0
SNP52728	7	9487094	C	T	0.11024	0.17323	0.03053
SNP52844	7	9650129	C	A	0.21374	0.32061	0
SNP52876	7	9690513	C	T	0.10769	0.16923	0.00763
SNP52951	7	9823788	C	A	0.31154	0.42308	0.00763
SNP53043	7	10067954	G	A	0.15769	0.25385	0.00763
SNP53063	7	10153950	A	T	0.25794	0.34127	0.03817
SNP53120	7	10274013	G	A	0.11832	0.17557	0
SNP53156	7	10371812	A	T	0.09766	0.17969	0.0229
SNP53261	7	10513345	T	G	0.17692	0.27692	0.00763
SNP53357	7	10644623	A	G	0.17692	0.29231	0.00763
SNP53367	7	10664776	G	A	0.15769	0.26923	0.00763
SNP53478	7	10919240	C	T	0.17717	0.30709	0.03053
SNP53502	7	10963857	A	C	0.11923	0.22308	0.00763
SNP53531	7	11038633	G	C	0.14231	0.25385	0.00763
SNP53585	7	11175799	T	G	0.35769	0.54615	0.00763
SNP53672	7	11402881	A	C	0.25385	0.50769	0.00763
SNP53693	7	11427557	C	T	0.12308	0.2	0.00763
SNP53785	7	11548064	C	T	0.29615	0.40769	0.00763
SNP53842	7	11594337	C	T	0.17557	0.27481	0
SNP53860	7	11669472	A	G	0.09615	0.16154	0.00763
SNP53902	7	11773018	A	T	0.39615	0.43846	0.00763
SNP53956	7	11899844	C	A	0.27863	0.43511	0
SNP54037	7	12000074	C	A	0.27863	0.35878	0
SNP54160	7	12225180	A	G	0.22308	0.35385	0.00763
SNP54259	7	12401145	A	C	0.16797	0.27344	0.0229
SNP54271	7	12407578	A	T	0.41085	0.51163	0.01527
SNP54291	7	12433783	A	C	0.30769	0.36923	0.00763
SNP54294	7	12454178	G	A	0.37795	0.26772	0.03053
SNP54340	7	12622350	T	C	0.06452	0.1129	0.05344
SNP54450	7	12959963	A	C	0.06098	0.08943	0.06107
SNP54464	7	12973587	A	T	0.38077	0.46923	0.00763
SNP54507	7	13043924	G	A	0.05814	0.11628	0.01527
SNP54511	7	13051491	A	G	0.44961	0.52713	0.01527
SNP54560	7	13222459	C	T	0.12692	0.22308	0.00763
SNP54656	7	13407238	T	G	0.07308	0.14615	0.00763
SNP54666	7	13414654	G	T	0.05769	0.11538	0.00763
SNP54760	7	13653206	C	A	0.04762	0.03175	0.03817
SNP54761	7	13653207	G	A	0.044	0.088	0.0458
SNP54791	7	13683951	C	T	0.24809	0.41985	0
SNP54814	7	13744933	C	T	0.11832	0.22137	0
SNP54880	7	13921042	G	A	0.05344	0.10687	0
SNP54896	7	13960062	T	G	0.2	0.33846	0.00763
SNP54944	7	14204487	G	A	0.37405	0.42748	0
SNP55016	7	14403726	T	A	0.28462	0.4	0.00763
SNP55055	7	14517710	C	A	0.35385	0.4	0.00763
SNP55140	7	14658647	C	T	0.07308	0.14615	0.00763
SNP55145	7	14716689	C	T	0.16154	0.24615	0.00763
SNP55273	7	15023968	G	T	0.21756	0.34351	0
SNP55281	7	15029588	A	G	0.12308	0.2	0.00763
SNP55368	7	15162694	C	T	0.07563	0.15126	0.0916
SNP55370	7	15162698	C	T	0.05085	0.08475	0.09924
SNP55420	7	15224881	T	C	0.40076	0.49618	0
SNP55457	7	15277011	C	T	0.08846	0.17692	0.00763
SNP55477	7	15332637	T	C	0.31154	0.5	0.00763
SNP55563	7	15536245	A	G	0.06538	0.11538	0.00763
SNP55570	7	15551514	G	A	0.26154	0.32308	0.00763
SNP55690	7	15859332	T	A	0.37692	0.47692	0.00763
SNP55715	7	15921445	C	T	0.18462	0.33846	0.00763
SNP55779	7	16191282	C	T	0.49225	0.56589	0.01527
SNP55792	7	16210845	A	G	0.33969	0.46565	0
SNP55882	7	16362887	C	T	0.26154	0.38462	0.00763
SNP55893	7	16473471	A	G	0.23077	0.36923	0.00763
SNP55930	7	16582824	C	T	0.26744	0.42636	0.01527
SNP56026	7	16689431	C	T	0.19231	0.38462	0.00763
SNP56121	7	16905162	C	T	0.5	0.41085	0.01527
SNP56142	7	16928144	G	A	0.41538	0.47692	0.00763
SNP56148	7	17078917	A	G	0.5	0.57252	0
SNP56152	7	17086057	G	A	0.0687	0.1374	0
SNP56290	7	17406059	G	A	0.49237	0.49618	0
SNP56308	7	17459580	T	A	0.15504	0.31008	0.01527
SNP56380	7	17566899	C	G	0.42308	0.46154	0.00763
SNP56383	7	17594969	T	C	0.19685	0.33071	0.03053
SNP56502	7	17885747	C	T	0.17692	0.30769	0.00763
SNP56549	7	17965675	C	T	0.05859	0.11719	0.0229
SNP56656	7	18101273	A	T	0.40698	0.44186	0.01527
SNP56675	7	18132923	C	T	0.2	0.29231	0.00763
SNP56678	7	18135053	G	A	0.08077	0.14615	0.00763
SNP56725	7	18235136	C	T	0.12016	0.2093	0.01527
SNP56732	7	18459906	T	C	0.31538	0.43077	0.00763
SNP56798	7	18624581	T	A	0.17939	0.29771	0
SNP56890	7	18794969	T	C	0.11154	0.20769	0.00763
SNP56932	8	122911	T	C	0.35	0.42308	0.00763
SNP56986	8	371010	G	A	0.29771	0.44275	0
SNP57104	8	726916	G	T	0.05725	0.1145	0
SNP57109	8	729166	G	A	0.17692	0.27692	0.00763
SNP57144	8	1020673	T	C	0.48846	0.57692	0.00763
SNP57176	8	1346374	A	G	0.41923	0.45385	0.00763
SNP57177	8	1356732	G	A	0.06538	0.13077	0.00763
SNP57192	8	1853709	T	C	0.06923	0.10769	0.00763
SNP57246	8	2121833	A	G	0.35115	0.44275	0
SNP57258	8	2178315	C	A	0.06923	0.12308	0.00763
SNP57280	8	2281862	G	A	0.12308	0.23077	0.00763
SNP57313	8	2436161	G	A	0.05	0.08462	0.00763
SNP57316	8	2479661	A	G	0.20992	0.32824	0
SNP57324	8	2531959	C	T	0.06923	0.12308	0.00763
SNP57341	8	2648468	A	G	0.23333	0.25	0.08397
SNP57377	8	3059625	T	A	0.0625	0.0625	0.0229
SNP57383	8	3071257	G	A	0.05906	0.11811	0.03053
SNP57408	8	3188686	G	A	0.10687	0.19847	0
SNP57412	8	3242074	T	C	0.37597	0.53488	0.01527
SNP57458	8	3764306	A	G	0.4	0.38462	0.00763
SNP57467	8	3853639	G	T	0.33333	0.43411	0.01527
SNP57550	8	4360661	G	T	0.11923	0.22308	0.00763
SNP57558	8	4366278	A	G	0.42366	0.48092	0
SNP57602	8	4904700	C	T	0.0916	0.18321	0
SNP57604	8	5029186	G	A	0.18462	0.29231	0.00763
SNP57609	8	5055462	T	G	0.26538	0.40769	0.00763
SNP57649	8	5301918	T	C	0.13333	0.13333	0.08397
SNP57662	8	5571182	G	T	0.18605	0.31008	0.01527
SNP57673	8	5582859	G	A	0.21371	0.28226	0.05344
SNP57684	8	5641378	A	G	0.14615	0.24615	0.00763
SNP57696	8	6031825	G	C	0.15	0.23846	0.00763
SNP57701	8	6106002	A	G	0.22692	0.36154	0.00763
SNP57730	8	6340233	C	G	0.41923	0.48462	0.00763
SNP57741	8	6537268	C	T	0.05769	0.1	0.00763
SNP57755	8	6607345	G	T	0.13462	0.25385	0.00763
SNP57772	8	6837678	A	G	0.31154	0.42308	0.00763
SNP57801	8	7252087	A	C	0.1374	0.27481	0
SNP57804	8	7462078	A	G	0.2375	0.30833	0.08397
SNP57821	8	7517471	A	G	0.14231	0.25385	0.00763
SNP57874	8	7971982	G	A	0.35878	0.45802	0
SNP57889	8	8064279	G	A	0.11069	0.22137	0
SNP57908	8	8080701	A	G	0.15385	0.18462	0.00763
SNP57909	8	8080708	A	C	0.1	0.16923	0.00763
SNP57921	8	8093945	A	G	0.05385	0.10769	0.00763
SNP57972	8	8223920	C	G	0.41057	0.39837	0.06107
SNP58016	8	8492747	A	T	0.04615	0.09231	0.00763
SNP58036	8	8666788	G	T	0.11923	0.20769	0.00763
SNP58043	8	8844262	T	A	0.27863	0.32824	0
SNP58049	8	9003230	A	T	0.3626	0.43511	0
SNP58056	8	9031721	T	C	0.13846	0.23077	0.00763
SNP58080	8	9077121	T	C	0.10769	0.18462	0.00763
SNP58137	8	9200533	G	A	0.19466	0.31298	0
SNP58143	8	9207007	A	G	0.18462	0.29231	0.00763
SNP58265	8	9577119	A	T	0.5	0.49231	0.00763
SNP58303	8	9727431	G	T	0.1063	0.08661	0.03053
SNP58307	8	9753382	A	G	0.28846	0.40769	0.00763
SNP58309	8	9754436	T	A	0.07692	0.13846	0.00763
SNP58320	8	9805827	T	C	0.05725	0.09924	0
SNP58326	8	9811671	A	G	0.08077	0.14615	0.00763
SNP58363	8	9843512	T	A	0.18321	0.32061	0
SNP58497	8	10190786	G	C	0.04962	0.08397	0
SNP58519	8	10223187	A	G	0.23462	0.34615	0.00763
SNP58545	8	10311874	T	C	0.22137	0.24427	0
SNP58559	8	10365660	T	C	0.07252	0.12977	0
SNP58575	8	10382763	G	T	0.12308	0.24615	0.00763
SNP58624	8	10582829	C	T	0.13077	0.2	0.00763
SNP58679	8	10663644	A	T	0.25385	0.50769	0.00763
SNP58689	8	10702612	G	T	0.35938	0.375	0.0229
SNP58706	8	10751759	A	G	0.31923	0.43846	0.00763
SNP58727	8	10903059	G	A	0.20992	0.29771	0
SNP58733	8	10914343	T	C	0.08077	0.16154	0.00763
SNP58739	8	10928665	A	G	0.15	0.28462	0.00763
SNP58770	8	11008441	T	A	0.17323	0.23622	0.03053
SNP58883	8	11408846	T	A	0.18321	0.25954	0
SNP58889	8	11417111	T	A	0.41985	0.45802	0
SNP58906	8	11451747	A	G	0.1374	0.27481	0
SNP58925	8	11460939	T	C	0.38168	0.51908	0
SNP58926	8	11463353	C	A	0.04615	0.07692	0.00763
SNP58995	8	11637973	T	A	0.06107	0.10687	0
SNP59112	8	11888952	T	G	0.48031	0.44094	0.03053
SNP59167	8	11971005	T	C	0.20611	0.33588	0
SNP59181	8	12007012	T	G	0.07308	0.14615	0.00763
SNP59204	8	12220759	T	C	0.29231	0.44615	0.00763
SNP59213	8	12401749	T	C	0.41154	0.51538	0.00763
SNP59226	8	12539943	T	G	0.24046	0.38931	0
SNP59240	8	12563634	C	G	0.2874	0.43307	0.03053
SNP59270	8	12594136	A	G	0.17939	0.31298	0
SNP59345	8	12748524	A	C	0.18077	0.26923	0.00763
SNP59368	8	12831125	T	C	0.06923	0.13846	0.00763
SNP59420	8	12919676	T	G	0.4313	0.51145	0
SNP59439	8	12955009	A	G	0.22901	0.45802	0
SNP59494	8	13089606	T	C	0.05385	0.09231	0.00763
SNP59561	8	13332563	A	C	0.17188	0.21875	0.0229
SNP59584	8	13383160	G	A	0.05769	0.11538	0.00763
SNP59597	8	13399023	A	G	0.05738	0.08197	0.0687
SNP59643	8	13446104	C	G	0.08077	0.14615	0.00763
SNP59686	8	13571058	A	T	0.18605	0.24806	0.01527
SNP59699	8	13591637	A	C	0.37692	0.36923	0.00763
SNP59759	8	13758858	A	G	0.42748	0.47328	0
SNP59897	8	14266583	A	G	0.42248	0.45736	0.01527
SNP59905	8	14415893	A	C	0.33077	0.49231	0.00763
SNP59907	8	14474123	C	T	0.08397	0.16794	0
SNP59931	8	14515153	G	T	0.25573	0.34351	0
SNP60017	8	14805066	T	G	0.33969	0.51145	0
SNP60070	8	14935403	T	C	0.29915	0.30769	0.10687
SNP60085	8	14964564	C	T	0.04615	0.09231	0.00763
SNP60099	8	15115957	C	T	0.14231	0.28462	0.00763
SNP60106	8	15132558	C	T	0.07692	0.15385	0.00763
SNP60128	8	15175420	C	G	0.47638	0.51181	0.03053
SNP60156	8	15205932	A	G	0.11628	0.21705	0.01527
SNP60266	8	15466404	G	T	0.28462	0.43077	0.00763
SNP60417	8	15647101	C	A	0.18699	0.37398	0.06107
SNP60426	8	15677064	T	A	0.30385	0.37692	0.00763
SNP60491	8	15732883	T	C	0.09615	0.16154	0.00763
SNP60542	8	15796953	A	T	0.11923	0.22308	0.00763
SNP60566	8	15825607	T	A	0.19615	0.37692	0.00763
SNP60643	8	15992262	C	A	0.26923	0.43077	0.00763
SNP60784	8	16241076	G	C	0.31154	0.46923	0.00763
SNP60798	8	16274868	T	C	0.11832	0.20611	0
SNP60830	8	16350755	C	T	0.11923	0.20769	0.00763
SNP60901	8	16502538	G	A	0.1124	0.1938	0.01527
SNP61008	8	16755376	G	A	0.3125	0.4375	0.0229
SNP61032	8	16886945	C	G	0.21756	0.37405	0
SNP61086	8	17166023	A	C	0.2	0.35385	0.00763
SNP61129	8	17221737	T	C	0.06154	0.12308	0.00763
SNP61298	8	17669251	T	C	0.24046	0.41985	0
SNP61330	8	17781421	A	C	0.19084	0.33588	0
SNP61355	8	17814387	G	A	0.05426	0.10853	0.01527
SNP61372	8	17834946	T	A	0.27863	0.43511	0
SNP61575	8	18310267	A	T	0.1378	0.22835	0.03053
SNP61585	8	18336068	T	C	0.1124	0.2093	0.01527
SNP61604	8	18513087	T	C	0.33206	0.40458	0
SNP61783	8	18857307	T	G	0.43411	0.49612	0.01527
SNP61787	8	18862551	G	A	0.35769	0.51538	0.00763
SNP61907	8	19369966	C	A	0.0969	0.16279	0.01527
SNP61951	8	19412027	C	T	0.21705	0.37209	0.01527
SNP62130	8	19906806	T	A	0.06977	0.12403	0.01527
SNP62152	8	19963024	A	G	0.14615	0.27692	0.00763
SNP62259	8	20114496	T	C	0.34351	0.45802	0
SNP62325	8	20229383	G	A	0.15116	0.2093	0.01527
SNP62468	8	20450459	C	T	0.3855	0.45038	0
SNP62479	8	20477248	C	T	0.07692	0.15385	0.00763
SNP62482	8	20489397	A	G	0.06538	0.1	0.00763
SNP62595	8	20636131	G	A	0.15234	0.25781	0.0229
SNP62659	8	20754263	C	T	0.07812	0.14062	0.0229
SNP62670	8	20776978	C	A	0.38077	0.46923	0.00763
SNP62679	8	20792601	A	C	0.05	0.1	0.00763
SNP62714	8	21032194	C	T	0.05385	0.09231	0.00763
SNP62759	8	21104374	T	C	0.07634	0.1374	0
SNP62784	8	21228959	A	C	0.075	0.15	0.08397
SNP62828	8	21287477	C	T	0.40769	0.47692	0.00763
SNP62985	8	21690537	G	A	0.20992	0.35878	0
SNP62988	8	21696156	T	C	0.07874	0.11024	0.03053
SNP63043	8	21751663	G	T	0.08462	0.16923	0.00763
SNP63089	8	21822728	G	A	0.49231	0.49231	0.00763
SNP63121	8	21920908	T	C	0.34322	0.36441	0.09924
SNP63175	8	22025647	A	G	0.26538	0.37692	0.00763

## Sheet: Sheet6
Genotyping statistics for apricot accessions panel
Accession name	SequencedReads	AlignedReads	%Aligned	MeanCoverage
Amabile Vecchioni	3314674	3288228	99.2%	133.48
Antonio Errani	299606	285901	95.43%	11.61
Ardore	330857	314088	94.93%	12.73
Augusta 2	711882	697513	97.98%	28.31
Aurora	2120891	2099988	99.01%	85.29
Autumn Royal	503933	491578	97.55%	19.95
Bebeco	443653	429722	96.86%	17.43
Bella di Imola	1866788	1845644	98.87%	74.95
Bergecot	328206	316400	96.4%	12.83
Bergeval	3892880	3856777	99.07%	156.7
Big Red	1538774	1521629	98.89%	61.83
BO 01617063	1519172	1491437	98.17%	60.6
BO 02611006	1404114	1385360	98.66%	56.31
BO 02614073	2780513	2754794	99.08%	111.94
BO 02632039	669892	652633	97.42%	26.51
BO 03605044	4288060	4257689	99.29%	172.93
BO 03605095	389583	377043	96.78%	15.31
BO 03605116	1640960	1622554	98.88%	65.94
BO 03608119	1120945	1103444	98.44%	44.84
BO 03614029	3956563	3928139	99.28%	159.54
BO 03627040	367311	351014	95.56%	14.25
BO 04614003	1709692	1694029	99.08%	68.86
BO 04628009	649086	625952	96.44%	25.43
BO 04630014	465358	451239	96.97%	18.33
BO 04635015	1378965	1356022	98.34%	55.09
BO 04639027	1969339	1944761	98.75%	79.07
BO 04639076	265580	252168	94.95%	10.24
BO 04639109	1935565	1912572	98.81%	77.71
BO 04639227	1015745	999351	98.39%	40.59
BO 04639319	2121146	2103758	99.18%	85.5
BO 04639389	435663	422195	96.91%	17.16
BO 04639405	1913040	1889971	98.79%	76.75
BO 05633050	3972163	3949753	99.44%	160.45
BO 05634124	1710431	1691660	98.9%	68.59
BO 05634173	3676956	3652518	99.34%	148.41
BO 05637010	177386	162420	91.56%	6.59
BO 05640056	894112	878408	98.24%	35.7
BO 06603087	2829058	2804812	99.14%	113.96
BO 06603111	1219070	1199064	98.36%	48.75
BO 06621176	2636405	2611682	99.06%	106.13
BO 06623011	1894059	1872019	98.84%	76.13
BO 06625023	1090387	1069964	98.13%	43.47
BO 06628081	1059822	1049840	99.06%	42.65
BO 07605043	2379006	2356237	99.04%	95.66
BO 07633139	1857490	1837178	98.91%	74.64
BO 09628001	1899686	1873762	98.64%	76.14
BO 87603101	494206	478260	96.77%	19.4
BO 87622024	1771710	1758586	99.26%	71.37
BO 88624011	2584481	2557728	98.96%	103.95
BO 92618086	1595919	1578516	98.91%	64.13
BO 92636042	2133185	2102239	98.55%	85.39
BO 92637005	1563264	1543433	98.73%	62.68
BO 92639019	1554444	1530548	98.46%	62.21
BO 92639028	607591	591107	97.29%	24.01
BO 92639078	2583026	2552963	98.84%	103.78
BO 93623033	550449	531450	96.55%	21.56
BO 96621021	2367099	2345995	99.11%	95.37
BO 96632048	382791	369969	96.65%	15
BO 99601019	2170601	2141313	98.65%	87.03
BO 99612023	3723360	3695238	99.24%	150.2
BO 99619054	1259533	1241425	98.56%	50.47
Bora	2061461	2043470	99.13%	82.97
Cegledi Bibor	2083701	2064556	99.08%	83.82
Congat	1043958	1028680	98.54%	41.8
DCDLS 11-47-2	1348169	1329797	98.64%	53.99
Dorada	1448190	1424259	98.35%	57.85
Emma	1640989	1621999	98.84%	65.89
Estrella	1645551	1627959	98.93%	66.13
Faralia	1697045	1678839	98.93%	68.19
Farbaly	1261161	1241491	98.44%	50.44
Farfia	2643598	2621077	99.15%	106.48
Farmingdale	547460	535223	97.76%	21.73
Favorit	386223	374984	97.09%	15.22
Fiamma	1444902	1427308	98.78%	58
Frisson	1760527	1741027	98.89%	70.77
Gemma	2228510	2206360	99.01%	89.6
GG 98-71	1082282	1065203	98.42%	43.28
Gilgat	1233155	1215251	98.55%	49.38
GK 98-8	1157537	1141618	98.62%	46.38
Goldrich	2650176	2629566	99.22%	106.83
Harcot	1395837	1377257	98.67%	55.9
Harleyne	459873	445200	96.81%	18.03
Harostar	2353052	2331349	99.08%	94.7
Harval	2584492	2562225	99.14%	104.11
Hellin	1682608	1664759	98.94%	67.64
HG 98-69	1372316	1352976	98.59%	54.97
Jenny Cot	1212697	1195274	98.56%	48.55
Kyoto	484580	470134	97.02%	19.09
Lito	1934367	1913000	98.9%	77.69
Magyar Kaiszi	926734	908263	98.01%	36.9
Mediabell	1065521	1043601	97.94%	42.38
Mirlo Naranja	2004284	1987446	99.16%	80.78
Mirlo Rojo	3625827	3597433	99.22%	146.11
Moixent	2164031	2146845	99.21%	87.18
Mono	933374	916819	98.23%	37.23
Murciana	1489390	1470276	98.72%	59.73
Ninfa	1380574	1361326	98.61%	55.27
Nirosa 1	1956884	1936995	98.98%	78.65
Nirosa 2	2054139	2027482	98.7%	82.39
NJ A1	415128	398546	96.01%	16.15
NJ A23	661712	645854	97.6%	26.21
Opal	1748683	1730197	98.94%	70.3
Ouardi	989933	971370	98.12%	39.43
Pelechiella	1764345	1741543	98.71%	70.73
Pelese di Giovaniello	1858842	1838653	98.91%	74.71
Petra 1	231976	219923	94.8%	8.92
Pieve	2643118	2619452	99.1%	106.34
Pisana	5513192	5474910	99.31%	222.39
Portici 1	301585	288773	95.75%	11.71
Pricia	1455294	1439401	98.91%	58.49
Reale Baldassarri	1398762	1377293	98.47%	55.89
Royal Roussillon	2665273	2642165	99.13%	107.34
San Castrese	1150848	1131636	98.33%	45.97
Sarritzu 1	774525	753813	97.33%	30.55
SEO	2912489	2889449	99.21%	117.42
Silvane	510664	493470	96.63%	20.01
Spring Blush	2232722	2213251	99.13%	89.94
Sulmona	2115460	2101385	99.33%	85.34
Tondina di Costigliole	736648	722071	98.02%	29.32
Tondina di Tossignano	2260805	2239542	99.06%	90.88
Toni	1703319	1687449	99.07%	68.56
Trivini	1811659	1791867	98.91%	72.8
Trzii Bucresti	1968112	1948274	98.99%	79.13
Tsunami	1462715	1446511	98.89%	58.77
Tyrinthos	1325834	1306648	98.55%	53.04
Uleanos	332417	317036	95.37%	12.85
Yamagata	913246	891087	97.57%	36.17
Zebra	2000524	1979380	98.94%	80.44

## Sheet: Sheet7
Genotyping statistics for apricot progenies
seedling#	SequencedReads	AlignedReads	%Aligned	MeanCoverage
FxB
F1	1586549	1568453	98.86	63.69
F100	899331	862192	95.87	34.98
F11	1629073	1614165	99.08	65.47
F12	1643115	1629450	99.17	66.1
F13	1869202	1852583	99.11	75.23
F14	1963615	1943176	98.96	78.9
F15	1534328	1519043	99	61.63
F16	1852370	1837234	99.18	74.55
F17	1311710	1298916	99.02	52.72
F18	1895744	1879240	99.13	76.23
F19	1712773	1695957	99.02	68.78
F2	1574754	1554882	98.74	63.14
F20	1528808	1512214	98.91	61.33
F21	2433512	2412631	99.14	97.93
F22	2104979	2092863	99.42	84.98
F23	1312204	1298501	98.96	52.68
F24	2179136	2162615	99.24	87.75
F25	1748043	1731066	99.03	70.26
F26	1627695	1612335	99.06	65.44
F27	2171956	2162822	99.58	87.76
F28	1660416	1649331	99.33	66.88
F29	1368283	1351979	98.81	54.91
F3	2115555	2102142	99.37	85.3
F30	1995536	1983604	99.4	80.55
F31	1417412	1403945	99.05	56.95
F32	1621008	1606142	99.08	65.18
F33	1520502	1508908	99.24	61.24
F34	2153142	2137312	99.26	86.67
F35	1089053	1080759	99.24	43.85
F38	1215202	1206990	99.32	48.98
F39	1478053	1464213	99.06	59.46
F4	1447811	1437045	99.26	58.34
F40	846775	831429	98.19	33.75
F41	1705067	1684367	98.79	68.32
F42	1885790	1861194	98.7	75.49
F43	1313992	1297349	98.73	52.62
F44	1448676	1428342	98.6	57.92
F45	1888579	1870202	99.03	75.86
F46	2175661	2162284	99.39	87.7
F47	1539704	1525783	99.1	61.97
F48	931582	923468	99.13	37.51
F49	1971222	1953606	99.11	79.3
F5	2969914	2953366	99.44	119.81
F50	871310	863242	99.07	34.9
F51	1259574	1247675	99.06	50.68
F52	1571349	1555860	99.01	63.08
F53	2188322	2172272	99.27	88.11
F55	2921509	2897145	99.17	117.62
F56	1273039	1263587	99.26	51.28
F57	2219582	2199311	99.09	89.28
F58	2354397	2332559	99.07	94.58
F59	1095395	1079918	98.59	43.8
F6	1498151	1488010	99.32	60.39
F60	1136183	1122168	98.77	45.53
F61	1197698	1182537	98.73	47.98
F63	2765686	2743484	99.2	111.4
F64	1973470	1949711	98.8	79.18
F68	1329658	1312280	98.69	53.17
F69	2529663	2512478	99.32	101.83
F7	1691128	1675651	99.08	67.95
F70	2166621	2152385	99.34	87.27
F71	2190506	2158598	98.54	87.61
F72	2822318	2803672	99.34	113.81
F73	2011863	1994459	99.13	80.9
F74	2258450	2240108	99.19	90.88
F75	1471522	1455825	98.93	59.09
F76	1265960	1250904	98.81	50.75
F77	2002040	1985273	99.16	80.61
F78	1288548	1275019	98.95	51.74
F79	1236378	1220097	98.68	49.57
F80	1947638	1930205	99.1	78.27
F81	874226	866713	99.14	35.18
F82	2677995	2642342	98.67	107.18
F83	1471533	1454554	98.85	58.99
F84	1707194	1678578	98.32	68.07
F85	2367921	2343789	98.98	95.14
F86	958929	943943	98.44	38.34
F87	1865030	1839944	98.65	74.66
F88	1556853	1538745	98.84	62.43
F89	1752214	1736101	99.08	70.53
F90	551021	539267	97.87	21.9
F91	1668303	1648489	98.81	66.92
F92	1271517	1246311	98.02	50.59
F93	2146483	2113334	98.46	85.81
F94	2331863	2295301	98.43	93.19
F95	4309243	4282951	99.39	173.86
F96	2292967	2269635	98.98	92.23
F97	1977691	1955880	98.9	79.43
F98	1940699	1920010	98.93	77.98
F99	1740224	1721928	98.95	69.93
LxBext
LB1	5863473	5825046	99.34	236.17
LB10	6566481	6527532	99.41	264.39
LB100	3636371	3610269	99.28	146.6
LB101	547919	539599	98.48	135.59
LB101	3370237	3338686	99.06	21.94
LB103	4700513	4643252	98.78	188.36
LB106	4206513	4159344	98.88	168.82
LB108	5015940	4954690	98.78	201.17
LB109	5720190	5679357	99.29	230.43
LB110	3151043	3086088	97.94	125.09
LB118	3558873	3519757	98.9	142.86
LB119	1994584	1972453	98.89	80.21
LB120	1725470	1706209	98.88	69.35
LB121	3124277	3091985	98.97	125.52
LB123	2702826	2673142	98.9	78.36
LB123	1946806	1929160	99.09	108.53
LB131	319380	307455	96.27	12.5
LB133	1217749	1201174	98.64	48.87
LB139	785926	770270	98.01	31.33
LB140	1833056	1816168	99.08	73.77
LB142	761048	746021	98.03	30.31
LB154	3229480	3202130	99.15	130.04
LB162	2555423	2533310	99.13	103.04
LB166	4458995	4430525	99.36	180.2
LB167	2268646	2246021	99	91.26
LB172	2887828	2857695	98.96	116.21
LB180	1000529	982104	98.16	39.95
LB185	1956827	1935642	98.92	78.73
LB19	6906482	6866655	99.42	278.8
LB191	840710	823587	97.96	33.43
LB20	3968129	3925000	98.91	159.27
LB240	2301387	2278111	98.99	92.51
LB247	2240731	2211388	98.69	89.88
LB255	2635946	2613083	99.13	106.2
LB26	1501224	1480955	98.65	60.24
LB27	2619791	2596876	99.13	105.58
LB29	864257	840032	97.2	34.15
LB33	4349038	4322034	99.38	175.53
LB36	4443638	4401747	99.06	178.61
LB39	4727660	4688268	99.17	190.09
LB41	4772180	4740358	99.33	192.4
LB5	3375041	3349659	99.25	136.19
LB50	3338771	3312015	99.2	134.47
LB51	3570513	3541477	99.19	143.7
LB52	873738	849472	97.22	34.54
LB53	1516941	1498047	98.75	60.86
LB55	4563117	4527940	99.23	183.72
LB56	5821272	5777835	99.25	234.31
LB57	1725745	1705600	98.83	69.32
LB59	3064087	3036328	99.09	123.26
LB63	1528809	1511155	98.85	61.47
LB66	4849346	4814680	99.29	195.4
LB67	1714966	1694562	98.81	68.9
LB70	3750930	3721432	99.21	19.29
LB70	491505	474320	96.5	151.14
LB75	1593346	1577574	99.01	64.14
LB77	705193	690610	97.93	28.08
LB80	3018206	2992870	99.16	121.45
LB82	4562827	4522473	99.12	183.48
LB84	3889712	3856580	99.15	156.54
LB88	2563160	2538128	99.02	103.02
LB93	3587958	3542819	98.74	143.8

## Sheet: Sheet8
Annotation of SNP variants underlining identified GWAS signals
LGb	pos	SNP Type	region	location	effect	gene	species	Max Score	Total Score	Query Cover	E value	Per. Ident	Acc. Len	Accession
LG4	9819302	C/A	ID=PARG10387	intron		PREDICTED: calcium-dependent protein kinase 2	Prunus mume	493	1049	0.46	1.0E-155	99.60%	545	XP_008226901.1
LG4	11574290	C/T	ID=PARG10602	exon	aminoacidic substitution	G-type lectin S-receptor-like serine/threonine-protein kinase At4g27290 isoform X1	Prunus avium	871	1504	0.68	0.0	92.67%	830	XP_021804750.1
LG4	1037869	T/C	ID=PARG09400	exon	aminoacidic substitution	PREDICTED: GTPase Der isoform X2	Prunus mume	201	600	0.15	4.0E-51	100.00%	483	XP_016648694.1
LG1	25852231	C/T	ID=PARG06739	intron		PREDICTED: NFATC2-interacting	Prunus dulcis	130	384	0.18	9.0E-30	81.18%	216	VVA18036.1
LG3	24907655	G/T	ID=PARG16093	exon	silent	PREDICTED: butyrate--CoA ligase AAE11, peroxisomal-like	Prunus mume	1134	1134	0.91	0.0	93.15%	574	XP_008227890.1
LG6	17760184	G/T	ID=PARG02232	exon	aminoacidic substitution	PREDICTED: putative serine/threonine-protein kinase	Prunus mume	205	749	0.68	1.0E-117	97.37%	378	XP_008243931.1
LG4	10712890	G/C	ID=PARG10515	exon	silent	PREDICTED: dihydroflavonol-4-reductase isoform X1	Prunus mume	253	700	0.27	2.0E-89	81.25%	349	XP_008244331.1
LG4	910675	A/T	intergenic
LG5	17821953	A/G	intergenic
LG2	14480994	A/G	ID=PARG17886	5-prime-UTR		hypothetical protein SLEP1_g23888 [Shorea leprosula]	Shorea leprosula	95.5	298	0.29	1.0E-26	44.78%	163	GKV12779.1
LG4	23146124	G/T	ID=PARG12303	exon	aminoacidic substitution	PREDICTED: pinin-like	Prunus mume	520	520	0.99	0.0	98.77%	324	XP_008224987.1
LG1	24921422	C/A	intergenic
